# Supplementary material for: Bis[1-(4-cyano­benz­yl)pyrazinium] bis­(1,2-dicyano­ethene-1,2-dithiol­ato)nickelate(II)
Source: Acta Crystallogr Sect E Struct Rep Online. 2011 Jun 18;67(Pt 7):m943. doi: 10.1107/S1600536811022550 (PMC3152075; doi:10.1107/S1600536811022550)
Supplement: Supplementary file 1 [file e-67-0m943-sup1.cif]

##############################################################################
#                                                                            #
# This CIF contains the data in a paper accepted for publication in          #
# Acta Crystallographica Section E. It conforms to the requirements of       #
# Notes for Authors for Acta Crystallographica Section E, and has been       #
# peer reviewed under the auspices of the IUCr Commission on Journals.       #
#                                                                            #
# Full details of the Crystallographic Information File format               #
# are given in the paper "The Crystallographic Information File (CIF):       #
# a New Standard Archive File for Crystallography" by S. R. Hall, F. H.      #
# Allen and I. D. Brown [Acta Cryst. (1991), A47, 655-685].                  #
#                                                                            #
# The current version of the core CIF dictionary is obtainable from          #
# ftp://ftp.iucr.org/pub/cif_core.dic.                                       #
#                                                                            #
# Software is freely available for graphical display of the structure(s)     #
# in this CIF. For information consult the CIF software page                 #
# http://www.iucr.org/resources/cif/software.                                #
#                                                                            #
# This file may be used for bona fide research purposes within the           #
# scientific community so long as proper attribution is given to the journal # 
# article from which it was obtained.                                        #
#                                                                            #
##############################################################################
data_I
_audit_creation_method     SHELXL97
_chemical_name_systematic
;
Bis[1-(4-cyanobenzyl)pyrazinium]
bis(1,2-dicyanoethene-1,2-dithiolato)nickelate(II)
;
_chemical_name_common
;
;
_chemical_formula_moiety     '2(C12 H10 N3 +), C8 N4 Ni S4 2-'
_chemical_formula_sum     'C32 H20 N10 Ni S4'
_chemical_formula_iupac     '(C12 H10 N3)2 [Ni (C4 N2 S2)2]'
_chemical_formula_weight     731.53
_chemical_melting_point     456
_symmetry_cell_setting     monoclinic
_symmetry_space_group_name_H-M     'P 21/n'
_symmetry_space_group_name_Hall     '-P 2yn'
loop_
    _symmetry_equiv_pos_as_xyz
    'x, y, z'
    '-x+1/2, y+1/2, -z+1/2'
    '-x, -y, -z'
    'x-1/2, -y-1/2, z-1/2'
_cell_length_a     7.115(3)
_cell_length_b     13.623(6)
_cell_length_c     17.186(8)
_cell_angle_alpha     90.00
_cell_angle_beta     101.671(5)
_cell_angle_gamma     90.00
_cell_volume     1631.4(13)
_cell_formula_units_Z     2
_cell_measurement_reflns_used     8060
_cell_measurement_theta_min     2.42
_cell_measurement_theta_max     25.00
_cell_measurement_temperature     298(2)
_exptl_crystal_description     block
_exptl_crystal_colour     red
_exptl_crystal_size_max     0.30
_exptl_crystal_size_mid     0.20
_exptl_crystal_size_min     0.15
_exptl_crystal_density_diffrn     1.489
_exptl_crystal_density_meas     ?
_exptl_crystal_density_method     'not measured'
_exptl_crystal_F_000     748
_exptl_absorpt_coefficient_mu     0.892
_exptl_absorpt_correction_type     multi-scan
_exptl_absorpt_process_details     '(SADABS; Sheldrick, 2002)'
_exptl_absorpt_correction_T_min     0.807
_exptl_absorpt_correction_T_max     0.875
_exptl_special_details
;
;
_diffrn_ambient_temperature     298(2)
_diffrn_radiation_type     MoK\a
_diffrn_radiation_wavelength     0.71073
_diffrn_radiation_source     'fine-focus sealed tube'
_diffrn_radiation_monochromator     graphite
_diffrn_measurement_device_type     'Bruker SMART APEX CCD'
_diffrn_measurement_method     '\f and \w'
_diffrn_detector_area_resol_mean     ?
_diffrn_reflns_number     8060
_diffrn_reflns_av_R_equivalents     0.0198
_diffrn_reflns_av_sigmaI/netI     0.0189
_diffrn_reflns_theta_min     2.42
_diffrn_reflns_theta_max     25.00
_diffrn_reflns_theta_full     25.00
_diffrn_measured_fraction_theta_max     0.997
_diffrn_measured_fraction_theta_full     0.997
_diffrn_reflns_limit_h_min     -8
_diffrn_reflns_limit_h_max     4
_diffrn_reflns_limit_k_min     -16
_diffrn_reflns_limit_k_max     15
_diffrn_reflns_limit_l_min     -20
_diffrn_reflns_limit_l_max     20
_diffrn_standards_number     ?
_diffrn_standards_interval_count     ?
_diffrn_standards_interval_time     ?
_diffrn_standards_decay_%     ?
_refine_special_details
;
Refinement of <i>F</i>^2^ against ALL reflections. The weighted <i>R</i>-factor
<i>wR</i> and goodness of fit <i>S</i> are based on <i>F</i>^2^, conventional
<i>R</i>-factors <i>R</i> are based on <i>F</i>, with <i>F</i> set to zero for
negative <i>F</i>^2^. The threshold expression of <i>F</i>^2^ >
\s(<i>F</i>^2^) is used only for calculating <i>R</i>-factors(gt) <i>etc</i>.
and is not relevant to the choice of reflections for refinement.
<i>R</i>-factors based on <i>F</i>^2^ are statistically about twice as large
as those based on <i>F</i>, and <i>R</i>-factors based on ALL data will be
even larger.
;
_reflns_number_total     2871
_reflns_number_gt     2586
_reflns_threshold_expression     I>2\s(I)
_refine_ls_structure_factor_coef     Fsqd
_refine_ls_matrix_type     full
_refine_ls_R_factor_all     0.0297
_refine_ls_R_factor_gt     0.0258
_refine_ls_wR_factor_gt     0.0714
_refine_ls_wR_factor_ref     0.0739
_refine_ls_goodness_of_fit_ref     1.058
_refine_ls_restrained_S_all     1.058
_refine_ls_number_reflns     2871
_refine_ls_number_parameters     214
_refine_ls_number_restraints     0
_refine_ls_hydrogen_treatment     constr
_refine_ls_weighting_scheme     calc
_refine_ls_weighting_details
       'calc w = 1/[\s^2^(Fo^2^)+(0.0431P)^2^+0.3009P] where P=(Fo^2^+2Fc^2^)/3'
_atom_sites_solution_hydrogens     geom
_atom_sites_solution_primary     direct
_atom_sites_solution_secondary     difmap
_refine_ls_shift/su_max     0.000
_refine_ls_shift/su_mean     0.000
_refine_diff_density_max     0.210
_refine_diff_density_min     -0.255
_refine_ls_extinction_method     none
_refine_ls_extinction_coef     ?
loop_
    _atom_type_symbol
    _atom_type_description
    _atom_type_scat_dispersion_real
    _atom_type_scat_dispersion_imag
    _atom_type_scat_source
    'C' 'C' 0.0033 0.0016
                         'International Tables Vol C Tables 4.2.6.8 and 6.1.1.4'
    'H' 'H' 0.0000 0.0000
                         'International Tables Vol C Tables 4.2.6.8 and 6.1.1.4'
    'N' 'N' 0.0061 0.0033
                         'International Tables Vol C Tables 4.2.6.8 and 6.1.1.4'
    'S' 'S' 0.1246 0.1234
                         'International Tables Vol C Tables 4.2.6.8 and 6.1.1.4'
    'Ni' 'Ni' 0.3393 1.1124
                         'International Tables Vol C Tables 4.2.6.8 and 6.1.1.4'
_computing_data_collection     'SMART (Siemens, 1996)'
_computing_cell_refinement     'SMART (Siemens, 1996)'
_computing_data_reduction     'SAINT (Siemens, 1996)'
_computing_structure_solution     'SHELXS97 (Sheldrick, 2008)'
_computing_structure_refinement     'SHELXL97 (Sheldrick, 2008)'
_computing_molecular_graphics     'SHELXTL (Sheldrick, 2008)'
_computing_publication_material     'SHELXTL (Sheldrick, 2008)'
loop_
    _atom_site_type_symbol
    _atom_site_label
    _atom_site_fract_x
    _atom_site_fract_y
    _atom_site_fract_z
    _atom_site_U_iso_or_equiv
    _atom_site_adp_type
    _atom_site_calc_flag
    _atom_site_refinement_flags
    _atom_site_occupancy
    _atom_site_symmetry_multiplicity
    _atom_site_disorder_assembly
    _atom_site_disorder_group
    Ni Ni1 0.0000 0.0000 0.0000 0.04070(11) Uani d S 1 2 . .
    C C1 0.0668(2) 0.13286(12) 0.14603(9) 0.0452(4) Uani d . 1 1 . .
    C C2 0.2425(2) 0.09233(12) 0.14864(10) 0.0464(4) Uani d . 1 1 . .
    C C3 0.4020(3) 0.11475(13) 0.21086(11) 0.0566(4) Uani d . 1 1 . .
    C C4 0.0334(2) 0.19910(13) 0.20637(10) 0.0508(4) Uani d . 1 1 . .
    C C5 0.3059(2) 0.61780(13) -0.03334(11) 0.0515(4) Uani d . 1 1 . .
    C C6 0.4014(3) 0.67295(15) -0.08013(11) 0.0608(5) Uani d . 1 1 . .
    H H6A 0.3440 0.6865 -0.1326 0.073 Uiso calc R 1 1 . .
    C C7 0.5826(3) 0.70790(15) -0.04870(11) 0.0594(5) Uani d . 1 1 . .
    H H7A 0.6473 0.7448 -0.0805 0.071 Uiso calc R 1 1 . .
    C C8 0.6697(2) 0.68900(12) 0.02927(10) 0.0473(4) Uani d . 1 1 . .
    C C9 0.5730(2) 0.63300(13) 0.07578(10) 0.0513(4) Uani d . 1 1 . .
    H H9A 0.6311 0.6190 0.1281 0.062 Uiso calc R 1 1 . .
    C C10 0.3910(3) 0.59771(13) 0.04520(11) 0.0550(4) Uani d . 1 1 . .
    H H10A 0.3260 0.5608 0.0769 0.066 Uiso calc R 1 1 . .
    C C11 0.1164(3) 0.58128(16) -0.06742(13) 0.0670(5) Uani d . 1 1 . .
    C C12 0.8708(2) 0.72452(14) 0.06029(11) 0.0541(4) Uani d . 1 1 . .
    H H12A 0.9486 0.6693 0.0833 0.065 Uiso calc R 1 1 . .
    H H12B 0.9232 0.7484 0.0159 0.065 Uiso calc R 1 1 . .
    C C13 0.7384(3) 0.85735(13) 0.13272(12) 0.0558(4) Uani d . 1 1 . .
    H H13A 0.6171 0.8476 0.1014 0.067 Uiso calc R 1 1 . .
    C C14 0.7677(3) 0.92685(15) 0.19170(13) 0.0672(5) Uani d . 1 1 . .
    H H14A 0.6632 0.9643 0.1989 0.081 Uiso calc R 1 1 . .
    C C15 1.0821(3) 0.89226(14) 0.22341(12) 0.0658(5) Uani d . 1 1 . .
    H H15A 1.2038 0.9037 0.2539 0.079 Uiso calc R 1 1 . .
    C C16 1.0618(3) 0.82300(14) 0.16465(11) 0.0573(5) Uani d . 1 1 . .
    H H16A 1.1684 0.7893 0.1549 0.069 Uiso calc R 1 1 . .
    N N1 0.0083(2) 0.25233(14) 0.25432(10) 0.0707(5) Uani d . 1 1 . .
    N N2 0.5329(3) 0.13221(16) 0.25944(11) 0.0842(6) Uani d . 1 1 . .
    N N3 -0.0327(3) 0.55373(19) -0.09570(13) 0.0963(7) Uani d . 1 1 . .
    N N4 0.88726(18) 0.80422(10) 0.12132(8) 0.0455(3) Uani d . 1 1 . .
    N N5 0.9357(3) 0.94368(12) 0.23882(10) 0.0677(4) Uani d . 1 1 . .
    S S1 -0.12375(6) 0.10653(3) 0.06901(3) 0.05089(13) Uani d . 1 1 . .
    S S2 0.28315(7) 0.01308(3) 0.07488(3) 0.05495(14) Uani d . 1 1 . .
loop_
    _atom_site_aniso_label
    _atom_site_aniso_U_11
    _atom_site_aniso_U_22
    _atom_site_aniso_U_33
    _atom_site_aniso_U_12
    _atom_site_aniso_U_13
    _atom_site_aniso_U_23
    Ni1 0.04532(18) 0.03877(17) 0.03648(17) -0.00199(11) 0.00463(12)
                                                                    -0.00037(10)
    C1 0.0529(9) 0.0417(8) 0.0406(8) -0.0064(7) 0.0085(7) -0.0019(7)
    C2 0.0511(9) 0.0440(8) 0.0423(8) -0.0041(7) 0.0051(7) -0.0038(7)
    C3 0.0564(11) 0.0559(10) 0.0541(10) 0.0060(8) 0.0036(9) -0.0140(8)
    C4 0.0470(9) 0.0544(10) 0.0508(9) -0.0046(7) 0.0094(8) -0.0047(8)
    C5 0.0449(9) 0.0502(9) 0.0585(10) 0.0017(7) 0.0079(8) -0.0081(8)
    C6 0.0608(11) 0.0711(12) 0.0473(10) 0.0045(9) 0.0033(8) 0.0033(9)
    C7 0.0599(11) 0.0661(11) 0.0531(10) -0.0045(9) 0.0135(8) 0.0121(9)
    C8 0.0461(9) 0.0454(9) 0.0512(9) -0.0015(7) 0.0118(7) 0.0002(7)
    C9 0.0520(10) 0.0547(10) 0.0463(9) -0.0037(8) 0.0074(7) 0.0036(7)
    C10 0.0533(10) 0.0555(10) 0.0577(10) -0.0076(8) 0.0147(8) 0.0039(8)
    C11 0.0542(12) 0.0750(13) 0.0690(13) -0.0025(10) 0.0059(10) -0.0086(10)
    C12 0.0479(9) 0.0575(10) 0.0587(10) -0.0046(8) 0.0153(8) -0.0027(8)
    C13 0.0464(9) 0.0524(10) 0.0664(11) -0.0008(8) 0.0066(8) 0.0011(8)
    C14 0.0634(12) 0.0577(11) 0.0791(14) 0.0017(9) 0.0111(10) -0.0062(10)
    C15 0.0651(12) 0.0559(11) 0.0669(12) -0.0098(9) -0.0091(10) 0.0106(9)
    C16 0.0455(9) 0.0546(10) 0.0673(11) -0.0028(8) 0.0006(8) 0.0099(9)
    N1 0.0665(11) 0.0800(12) 0.0676(11) 0.0002(9) 0.0182(8) -0.0250(9)
    N2 0.0671(11) 0.0967(14) 0.0773(12) 0.0143(10) -0.0129(10) -0.0363(11)
    N3 0.0612(12) 0.1261(19) 0.0940(15) -0.0216(12) -0.0021(11) -0.0063(14)
    N4 0.0427(7) 0.0434(7) 0.0499(8) -0.0049(6) 0.0080(6) 0.0103(6)
    N5 0.0823(12) 0.0551(9) 0.0618(10) -0.0071(9) 0.0051(9) 0.0015(8)
    S1 0.0477(2) 0.0538(3) 0.0488(2) 0.00206(18) 0.00416(18) -0.00887(18)
    S2 0.0479(3) 0.0615(3) 0.0517(3) 0.00499(19) 0.0009(2) -0.01617(19)
_geom_special_details
;
All e.s.d.'s (except the e.s.d. in the dihedral angle between two l.s. planes)
are estimated using the full covariance matrix. The cell e.s.d.'s are taken
into account individually in the estimation of e.s.d.'s in distances, angles
and torsion angles; correlations between e.s.d.'s in cell parameters are only
used when they are defined by crystal symmetry. An approximate (isotropic)
treatment of cell e.s.d.'s is used for estimating e.s.d.'s involving l.s.
planes.
;
loop_
    _geom_bond_atom_site_label_1
    _geom_bond_atom_site_label_2
    _geom_bond_site_symmetry_2
    _geom_bond_distance
    _geom_bond_publ_flag
    Ni1 S2 . 2.1674(9) ?
    Ni1 S2 3 2.1674(9) ?
    Ni1 S1 . 2.1704(7) ?
    Ni1 S1 3 2.1704(7) ?
    C1 C2 . 1.359(2) ?
    C1 C4 . 1.430(2) ?
    C1 S1 . 1.7302(17) ?
    C2 C3 . 1.426(2) ?
    C2 S2 . 1.7334(18) ?
    C3 N2 . 1.143(2) ?
    C4 N1 . 1.139(2) ?
    C5 C6 . 1.376(3) ?
    C5 C10 . 1.390(3) ?
    C5 C11 . 1.445(3) ?
    C6 C7 . 1.378(3) ?
    C6 H6A . 0.9300 ?
    C7 C8 . 1.382(2) ?
    C7 H7A . 0.9300 ?
    C8 C9 . 1.384(2) ?
    C8 C12 . 1.502(2) ?
    C9 C10 . 1.382(2) ?
    C9 H9A . 0.9300 ?
    C10 H10A . 0.9300 ?
    C11 N3 . 1.138(3) ?
    C12 N4 . 1.498(2) ?
    C12 H12A . 0.9700 ?
    C12 H12B . 0.9700 ?
    C13 N4 . 1.330(2) ?
    C13 C14 . 1.372(3) ?
    C13 H13A . 0.9300 ?
    C14 N5 . 1.322(3) ?
    C14 H14A . 0.9300 ?
    C15 N5 . 1.325(3) ?
    C15 C16 . 1.368(3) ?
    C15 H15A . 0.9300 ?
    C16 N4 . 1.337(2) ?
    C16 H16A . 0.9300 ?
loop_
    _geom_angle_atom_site_label_1
    _geom_angle_atom_site_label_2
    _geom_angle_atom_site_label_3
    _geom_angle_site_symmetry_1
    _geom_angle_site_symmetry_3
    _geom_angle
    _geom_angle_publ_flag
    S2 Ni1 S2 . 3 180.00(2) ?
    S2 Ni1 S1 . . 92.96(3) ?
    S2 Ni1 S1 3 . 87.04(3) ?
    S2 Ni1 S1 . 3 87.04(3) ?
    S2 Ni1 S1 3 3 92.96(3) ?
    S1 Ni1 S1 . 3 180.00(2) ?
    C2 C1 C4 . . 121.29(15) ?
    C2 C1 S1 . . 120.95(13) ?
    C4 C1 S1 . . 117.76(13) ?
    C1 C2 C3 . . 121.67(15) ?
    C1 C2 S2 . . 121.17(12) ?
    C3 C2 S2 . . 117.14(13) ?
    N2 C3 C2 . . 178.3(2) ?
    N1 C4 C1 . . 179.3(2) ?
    C6 C5 C10 . . 120.33(16) ?
    C6 C5 C11 . . 118.78(17) ?
    C10 C5 C11 . . 120.88(17) ?
    C5 C6 C7 . . 119.54(17) ?
    C5 C6 H6A . . 120.2 ?
    C7 C6 H6A . . 120.2 ?
    C6 C7 C8 . . 121.07(17) ?
    C6 C7 H7A . . 119.5 ?
    C8 C7 H7A . . 119.5 ?
    C7 C8 C9 . . 119.00(16) ?
    C7 C8 C12 . . 119.48(16) ?
    C9 C8 C12 . . 121.42(16) ?
    C10 C9 C8 . . 120.61(16) ?
    C10 C9 H9A . . 119.7 ?
    C8 C9 H9A . . 119.7 ?
    C9 C10 C5 . . 119.44(17) ?
    C9 C10 H10A . . 120.3 ?
    C5 C10 H10A . . 120.3 ?
    N3 C11 C5 . . 178.5(3) ?
    N4 C12 C8 . . 114.59(14) ?
    N4 C12 H12A . . 108.6 ?
    C8 C12 H12A . . 108.6 ?
    N4 C12 H12B . . 108.6 ?
    C8 C12 H12B . . 108.6 ?
    H12A C12 H12B . . 107.6 ?
    N4 C13 C14 . . 118.57(17) ?
    N4 C13 H13A . . 120.7 ?
    C14 C13 H13A . . 120.7 ?
    N5 C14 C13 . . 123.76(19) ?
    N5 C14 H14A . . 118.1 ?
    C13 C14 H14A . . 118.1 ?
    N5 C15 C16 . . 122.83(19) ?
    N5 C15 H15A . . 118.6 ?
    C16 C15 H15A . . 118.6 ?
    N4 C16 C15 . . 119.37(18) ?
    N4 C16 H16A . . 120.3 ?
    C15 C16 H16A . . 120.3 ?
    C13 N4 C16 . . 119.44(16) ?
    C13 N4 C12 . . 123.08(14) ?
    C16 N4 C12 . . 117.47(15) ?
    C14 N5 C15 . . 115.85(18) ?
    C1 S1 Ni1 . . 102.41(7) ?
    C2 S2 Ni1 . . 102.28(6) ?
data_global
_journal_date_recd_electronic     2011-06-05
_journal_date_accepted     2011-06-10
_journal_name_full     'Acta Crystallographica, Section E'
_journal_year     2011
_journal_volume     67
_journal_issue      7
_journal_page_first     m943
_journal_page_last     m943
_journal_paper_category     QM
_journal_coeditor_code     IM2295
_publ_contact_author_name     'Xiao-Ming Ren'
_publ_contact_author_address
;
Department of Applied Chemistry
College of Science
Nanjing University of Technology
Nanjing 210009
People's Republic of China
;
_publ_contact_author_email     dtempler@163.com
_publ_contact_author_fax     '86-25-83587438'
_publ_contact_author_phone     '86-25-83587820'
_publ_section_title
;
Bis[1-(4-cyanobenzyl)pyrazinium]
bis(1,2-dicyanoethene-1,2-dithiolato)nickelate(II)
;
loop_
    _publ_author_name
    _publ_author_address
    'Hui Zhang'
;
Department of Applied Chemistry
College of Science
Nanjing University of Technology
Nanjing 210009
People's Republic of China
;
    'Wen-Bo Pei'
;
Department of Applied Chemistry
College of Science
Nanjing University of Technology
Nanjing 210009
People's Republic of China
;
    'Shan-Shan Yu'
;
School of Biochemical and Environmental Engineering
Nanjing Xiaozhuang College
Nanjing 210017
People's Republic of China
;
    'Xiao-Ming Ren'
;
Department of Applied Chemistry
College of Science
Nanjing University of Technology
Nanjing 210009
People's Republic of China
;
