# Supplementary material for: Bis[1-(4-cyano­benz­yl)pyrazinium] bis­(1,2-dicyano­ethene-1,2-dithiol­ato)nickelate(II)
Source: Acta Crystallogr Sect E Struct Rep Online. 2011 Jun 18;67(Pt 7):m943. doi: 10.1107/S1600536811022550 (PMC3152075; doi:10.1107/S1600536811022550)
Supplement: Supplementary file 2 [file e-67-0m943-Isup2.hkl]

# 
# h,k,l, Fc-squared, Fo-squared, sigma(Fo-squared) and status flag 
# 
data_I
_shelx_title ' ddb in P2(1)/n' 
_shelx_refln_list_code          4 
_shelx_F_calc_maximum      245.19 
_exptl_crystal_F_000       748.00 
_reflns_d_resolution_high  0.8410 
 
loop_ 
 _symmetry_equiv_pos_as_xyz 
 'x, y, z' 
 '-x+1/2, y+1/2, -z+1/2' 
 '-x, -y, -z' 
 'x-1/2, -y-1/2, z-1/2' 
 
_cell_length_a     7.1150 
_cell_length_b    13.6235 
_cell_length_c    17.1856 
_cell_angle_alpha  90.000 
_cell_angle_beta  101.671 
_cell_angle_gamma  90.000 
 
_shelx_F_squared_multiplier     1.000 
 
loop_ 
 _refln_index_h 
 _refln_index_k 
 _refln_index_l 
 _refln_F_squared_calc 
 _refln_F_squared_meas 
 _refln_F_squared_sigma 
 _refln_observed_status 
   2   0   0     6396.77     7099.71    568.24 o 
   4   0   0       74.57       52.19      2.93 o 
   6   0   0      156.03      162.15      6.71 o 
   8   0   0      234.77      264.87      6.91 o 
   1   1   0    15465.17    13564.81    173.75 o 
   2   1   0      115.20      119.89      2.92 o 
   3   1   0      286.14      244.46      4.84 o 
   4   1   0       77.25       74.02      3.43 o 
   5   1   0      234.36      237.16      5.39 o 
   6   1   0       82.18       85.85      2.64 o 
   7   1   0      294.67      313.82      6.00 o 
   8   1   0       11.04       13.40      1.86 o 
   0   2   0     2613.76     2717.47    116.71 o 
   1   2   0     3272.28     3292.19     31.56 o 
   2   2   0      847.47      882.10     10.13 o 
   3   2   0     2135.87     2153.47     22.92 o 
   4   2   0     2819.71     2859.10     35.62 o 
   5   2   0      235.56      219.17      4.04 o 
   6   2   0       48.34       50.88      3.07 o 
   7   2   0       40.51       36.16      2.90 o 
   8   2   0       62.78       63.56      3.01 o 
   1   3   0     3738.45     3819.11     54.00 o 
   2   3   0     2338.64     2418.31     22.76 o 
   3   3   0     5342.55     5391.63     56.81 o 
   4   3   0        1.71        2.83      0.59 o 
   5   3   0      393.61      399.21      9.27 o 
   6   3   0      589.78      547.59      8.50 o 
   7   3   0      503.89      502.16      8.31 o 
   8   3   0        7.72        7.18      1.71 o 
   0   4   0     2513.95     2514.26     83.29 o 
   1   4   0     2400.41     2471.91     23.26 o 
   2   4   0      368.29      392.01      4.17 o 
   3   4   0      295.37      317.74      3.62 o 
   4   4   0     4103.34     4102.87     43.37 o 
   5   4   0       56.97       60.03      2.08 o 
   6   4   0      795.50      764.63     13.97 o 
   7   4   0        1.04        0.00      2.16 o 
   8   4   0       11.93       12.59      1.72 o 
   1   5   0     1450.74     1587.43     16.89 o 
   2   5   0      263.55      275.59      3.17 o 
   3   5   0     4628.59     4539.58     42.45 o 
   4   5   0      206.70      217.44      3.37 o 
   5   5   0      112.19      116.64      4.32 o 
   6   5   0       12.04       14.37      3.06 o 
   7   5   0      199.05      193.55      4.53 o 
   0   6   0      200.86      176.73      2.87 o 
   1   6   0      121.08      106.57      1.82 o 
   2   6   0      204.79      229.98      2.85 o 
   3   6   0      273.58      304.00      3.67 o 
   4   6   0     1745.39     1741.25     18.89 o 
   5   6   0        1.25        0.53      1.28 o 
   6   6   0       98.02      100.03      3.74 o 
   7   6   0       18.96       22.39      2.33 o 
   1   7   0      268.11      271.91      4.71 o 
   2   7   0      768.55      789.11      8.10 o 
   3   7   0     1114.92     1120.02     12.57 o 
   4   7   0      549.10      558.01      7.70 o 
   5   7   0        2.67        3.15      2.29 o 
   6   7   0      481.76      476.19     24.56 o 
   7   7   0      241.78      229.47      6.19 o 
   0   8   0     3243.75     3267.16     49.13 o 
   1   8   0      492.80      476.64      9.63 o 
   2   8   0      154.49      142.50      2.49 o 
   3   8   0       16.94       15.11      1.59 o 
   4   8   0      511.93      514.83      6.64 o 
   5   8   0       64.88       64.58      2.88 o 
   6   8   0       46.04       44.67      3.06 o 
   7   8   0       14.85       13.89      3.18 o 
   1   9   0     1191.14     1199.11     17.17 o 
   2   9   0        0.09        0.00      0.60 o 
   3   9   0      205.93      193.33      3.29 o 
   4   9   0       29.97       30.16      3.01 o 
   5   9   0        1.32        2.51      5.57 o 
   6   9   0       38.29       41.15      2.78 o 
   0  10   0     4266.81     4428.35     92.36 o 
   1  10   0        0.01        0.00      0.89 o 
   2  10   0       15.70       13.49      1.23 o 
   3  10   0      343.87      348.22      5.16 o 
   4  10   0       16.05       17.62      2.13 o 
   5  10   0       23.94       21.37      2.02 o 
   6  10   0       13.38       13.34      2.00 o 
   1  11   0      996.93      983.97     13.94 o 
   2  11   0      407.51      411.20      6.79 o 
   3  11   0       84.94       82.71      2.59 o 
   4  11   0        0.08        0.00      1.01 o 
   5  11   0       18.06       18.50      2.04 o 
   6  11   0        0.32        0.94      1.72 o 
   0  12   0      115.73      113.73      5.57 o 
   1  12   0        0.94        0.32      1.32 o 
   2  12   0        3.08        0.12      1.19 o 
   3  12   0       74.74       72.22      2.71 o 
   4  12   0      382.32      388.33      6.86 o 
   5  12   0       11.22       12.77      2.09 o 
   1  13   0       23.60       19.52      2.05 o 
   2  13   0      192.48      183.64      5.73 o 
   3  13   0      570.34      572.41      9.22 o 
   4  13   0        0.28        0.00      1.49 o 
   0  14   0       18.04       17.99      2.98 o 
   1  14   0       41.12       39.89      3.09 o 
   2  14   0       34.08       33.12      2.29 o 
   3  14   0       97.62       94.00      3.44 o 
   4  14   0      366.89      388.51      8.94 o 
   1  15   0      115.95      109.79      4.55 o 
   2  15   0        3.49        5.94      1.90 o 
   3  15   0      132.05      151.37      4.34 o 
   0  16   0      199.42      209.22      9.25 o 
   1  16   0      118.05      125.24      5.15 o 
  -7   0   1     1664.26     1719.80     40.91 o 
  -3   0   1     3409.67     3651.16     79.28 o 
  -1   0   1     5291.17     5188.88    114.83 o 
   1   0   1     9981.43     9139.32    147.94 o 
   3   0   1     4579.94     4837.11    175.25 o 
   5   0   1     1026.16     1006.54     24.31 o 
   7   0   1      604.62      630.68     11.99 o 
  -8   1   1      330.09      339.03      6.72 o 
  -7   1   1        6.92        5.86      1.53 o 
  -6   1   1       40.75       34.61      2.53 o 
  -5   1   1        0.09        0.00      1.39 o 
  -4   1   1     2896.01     2971.40     46.15 o 
  -3   1   1      309.07      323.21      5.85 o 
  -2   1   1     1648.88     1782.24     39.78 o 
  -1   1   1     1971.46     1852.38     25.60 o 
   1   1   1      303.73      329.12      3.99 o 
   2   1   1       71.57       72.34      1.35 o 
   3   1   1      225.59      258.03     13.46 o 
   4   1   1      916.29      946.62     15.82 o 
   5   1   1      651.51      658.86      9.45 o 
   6   1   1       28.07       22.77      1.61 o 
   7   1   1       76.18       66.04      3.72 o 
   8   1   1       74.53       74.20      4.27 o 
  -8   2   1        0.00        0.00      1.50 o 
  -7   2   1      199.47      206.15      4.64 o 
  -6   2   1       22.70       27.40      1.71 o 
  -5   2   1       18.15       14.30      1.17 o 
  -4   2   1      179.51      166.21      3.10 o 
  -3   2   1     1093.59     1006.35     11.03 o 
  -2   2   1     4239.45     4281.49     56.23 o 
  -1   2   1     6794.04     7005.85     85.84 o 
   0   2   1       48.33       73.94      1.29 o 
   1   2   1     1470.07     1581.17     18.24 o 
   2   2   1      539.79      519.74      5.23 o 
   3   2   1     5065.59     5108.84     54.10 o 
   4   2   1        4.32        3.13      0.93 o 
   5   2   1      124.76      126.90      2.93 o 
   6   2   1      150.41      137.40      3.42 o 
   7   2   1      555.89      575.43     11.49 o 
   8   2   1       21.27       17.23      2.51 o 
  -8   3   1        1.36        0.00      1.47 o 
  -7   3   1       24.31       22.81      1.90 o 
  -6   3   1       57.79       60.10      2.36 o 
  -5   3   1     2431.51     2409.91     30.56 o 
  -4   3   1      648.53      564.09      8.00 o 
  -3   3   1      293.65      328.34      4.08 o 
  -2   3   1      195.53      224.92      2.57 o 
  -1   3   1      565.24      566.30      8.14 o 
   0   3   1     9552.42     8945.78    173.21 o 
   1   3   1     4532.71     4687.15     44.63 o 
   2   3   1      188.80      177.96      2.83 o 
   3   3   1     5832.95     6215.52     64.95 o 
   4   3   1     2197.02     2255.45     24.28 o 
   5   3   1      205.04      207.31      3.95 o 
   6   3   1     1259.26     1262.28     17.17 o 
   7   3   1      153.99      167.33      4.23 o 
   8   3   1        0.75        0.26      1.84 o 
  -8   4   1       11.97        8.09      2.16 o 
  -7   4   1      216.09      224.14      6.66 o 
  -6   4   1       11.36        9.32      1.50 o 
  -5   4   1      389.11      358.61      7.08 o 
  -4   4   1      307.03      311.32      4.19 o 
  -3   4   1      929.19      755.92      7.61 o 
  -2   4   1      101.73      113.17      5.30 o 
  -1   4   1     3281.89     3303.02     31.38 o 
   0   4   1       50.96       55.25      1.17 o 
   1   4   1      131.93      142.64      1.78 o 
   2   4   1     3213.11     3460.16     32.39 o 
   3   4   1     4244.99     4247.54     39.78 o 
   4   4   1      116.12      118.30      2.10 o 
   5   4   1      190.29      187.37      3.72 o 
   6   4   1       41.59       39.43      2.67 o 
   7   4   1      116.09      124.31      3.62 o 
  -7   5   1       29.15       28.95      2.42 o 
  -6   5   1       36.46       38.15      2.38 o 
  -5   5   1       12.14        9.19      1.07 o 
  -4   5   1     3501.48     3451.08     75.40 o 
  -3   5   1      475.26      514.93      6.68 o 
  -2   5   1      656.60      690.57      7.83 o 
  -1   5   1        1.47        4.31      1.71 o 
   0   5   1     1435.27     1487.82     15.86 o 
   1   5   1     1388.54     1442.52     15.43 o 
   2   5   1      296.49      305.40      3.48 o 
   3   5   1      264.92      257.03      5.02 o 
   4   5   1     1521.93     1505.29     16.70 o 
   5   5   1        0.90        2.15      1.09 o 
   6   5   1      216.57      233.90      9.30 o 
   7   5   1       30.20       26.83      2.21 o 
  -7   6   1      148.68      136.38      5.02 o 
  -6   6   1      451.64      442.79      9.05 o 
  -5   6   1      200.72      216.22      6.38 o 
  -4   6   1      330.11      341.13      4.64 o 
  -3   6   1     2848.98     2975.99     33.60 o 
  -2   6   1     3107.19     3325.84     31.33 o 
  -1   6   1      249.24      236.07      3.20 o 
   0   6   1     2742.50     2906.97     30.48 o 
   1   6   1        2.45        6.18      1.26 o 
   2   6   1        9.17       10.97      0.69 o 
   3   6   1     3475.71     3631.66     34.28 o 
   4   6   1      109.39      116.22      2.08 o 
   5   6   1      156.86      169.23      3.62 o 
   6   6   1       59.39       69.94      2.64 o 
   7   6   1       84.00       86.37      3.76 o 
  -7   7   1       13.32        9.97      2.03 o 
  -6   7   1       58.47       60.24      3.14 o 
  -5   7   1      328.65      294.18      6.43 o 
  -4   7   1      955.54      980.81     14.36 o 
  -3   7   1        0.69        0.00      0.61 o 
  -2   7   1      367.98      375.41      4.83 o 
  -1   7   1     3656.87     3748.47     39.13 o 
   0   7   1     5240.62     5364.52     78.41 o 
   1   7   1      418.25      462.61      6.66 o 
   2   7   1      227.67      225.19      3.25 o 
   3   7   1      166.19      154.12      2.68 o 
   4   7   1      188.88      200.38      2.96 o 
   5   7   1       71.71       74.61      2.98 o 
   6   7   1       42.97       38.65      2.71 o 
   7   7   1        3.72        4.75      1.84 o 
  -7   8   1      135.98      152.91      5.22 o 
  -6   8   1      209.68      214.37      5.65 o 
  -5   8   1        6.08        7.35      1.49 o 
  -4   8   1        0.09        0.00      1.60 o 
  -3   8   1      456.88      452.65      5.85 o 
  -2   8   1      101.82       98.42      2.01 o 
  -1   8   1     1689.21     1695.12     18.39 o 
   0   8   1      110.31      117.90      3.51 o 
   1   8   1       84.06       69.15      2.12 o 
   2   8   1       86.98       86.39      1.90 o 
   3   8   1      427.18      418.10      6.29 o 
   4   8   1       65.03       66.32      1.93 o 
   5   8   1        0.94        0.68      1.35 o 
   6   8   1      182.28      176.37      5.05 o 
   7   8   1      422.66      434.43      9.56 o 
  -6   9   1       81.41       80.64      3.57 o 
  -5   9   1       76.14       68.99      3.10 o 
  -4   9   1      400.84      369.57      5.25 o 
  -3   9   1        0.54        0.00      0.67 o 
  -2   9   1      182.33      179.32      3.03 o 
  -1   9   1       53.93       42.88      1.49 o 
   0   9   1     2485.81     2416.75     29.99 o 
   1   9   1      397.20      383.87      6.25 o 
   2   9   1      301.41      304.53      5.12 o 
   3   9   1       55.23       54.18      1.78 o 
   4   9   1       35.50       31.70      1.55 o 
   5   9   1        0.00        0.00      1.44 o 
   6   9   1       20.49       24.38      2.39 o 
  -6  10   1       21.46       18.61      2.23 o 
  -5  10   1      147.27      142.62      4.46 o 
  -4  10   1      445.76      471.20      6.46 o 
  -3  10   1       99.60      100.19      3.17 o 
  -2  10   1      389.03      390.14      6.49 o 
  -1  10   1     1476.24     1508.16     16.78 o 
   0  10   1      824.54      817.34     15.21 o 
   1  10   1      232.77      213.39      4.12 o 
   2  10   1       53.74       52.31      2.22 o 
   3  10   1      372.90      384.92      7.02 o 
   4  10   1      208.07      214.43      3.78 o 
   5  10   1      180.17      172.85      5.00 o 
   6  10   1       17.29       20.44      2.28 o 
  -6  11   1       54.27       51.80      3.24 o 
  -5  11   1       45.83       43.50      2.94 o 
  -4  11   1      413.97      427.94      6.18 o 
  -3  11   1       26.43       27.09      2.22 o 
  -2  11   1       77.23       79.76      2.16 o 
  -1  11   1       16.63       16.56      1.61 o 
   0  11   1     1169.72     1157.38     19.17 o 
   1  11   1        1.17        0.00      0.94 o 
   2  11   1      258.32      253.81      4.91 o 
   3  11   1        8.14        4.75      1.07 o 
   4  11   1       61.97       62.51      2.50 o 
   5  11   1       16.24       15.74      3.98 o 
  -5  12   1      113.21      119.04      4.29 o 
  -4  12   1       24.52       21.02      1.52 o 
  -3  12   1       94.95       97.55      3.06 o 
  -2  12   1       24.50       22.37      1.74 o 
  -1  12   1      330.67      318.16      6.50 o 
   0  12   1      164.86      170.25      4.97 o 
   1  12   1       86.50       75.60      3.63 o 
   2  12   1      520.50      513.38      8.22 o 
   3  12   1      296.98      294.34      5.66 o 
   4  12   1       12.17       15.96      1.83 o 
   5  12   1       52.36       54.48      3.28 o 
  -5  13   1        5.11        8.65      3.23 o 
  -4  13   1      445.06      451.91      7.83 o 
  -3  13   1      378.05      375.13      6.85 o 
  -2  13   1       59.06       56.84      2.58 o 
  -1  13   1       14.51       13.06      2.76 o 
   0  13   1      129.60      125.62      4.38 o 
   1  13   1        9.79        7.77      1.69 o 
   2  13   1       11.12        7.67      1.70 o 
   3  13   1      431.11      425.08      8.32 o 
   4  13   1      455.71      471.18      8.14 o 
  -4  14   1        0.00        0.00      1.45 o 
  -3  14   1      107.42      116.51      3.69 o 
  -2  14   1        9.63        7.20      1.62 o 
  -1  14   1       31.67       32.70      2.71 o 
   0  14   1       12.23        8.74      1.85 o 
   1  14   1       83.44       74.32      3.66 o 
   2  14   1      293.57      282.00      7.43 o 
   3  14   1      113.39      113.73      3.66 o 
   4  14   1        0.01        1.62      1.85 o 
  -3  15   1       19.97       17.96      2.03 o 
  -2  15   1       61.64       65.89      2.98 o 
  -1  15   1       58.43       61.13      3.51 o 
   0  15   1       75.07       67.84      4.05 o 
   1  15   1      146.16      133.94      5.00 o 
   2  15   1       64.41       70.95      6.01 o 
   3  15   1        3.35        0.56      1.47 o 
  -1  16   1       37.04       32.51      3.01 o 
   0  16   1        3.70        3.86      1.93 o 
   1  16   1       65.70       69.30      5.92 o 
  -8   0   2      425.62      471.92     10.09 o 
  -6   0   2     1552.66     1557.85     36.44 o 
  -4   0   2       63.25       44.89      2.63 o 
  -2   0   2     6452.42     6457.44    142.66 o 
   0   0   2     9330.72     8573.70    129.68 o 
   2   0   2      133.83      103.86     15.21 o 
   4   0   2     1888.57     2055.83     46.18 o 
   6   0   2       19.78       17.01      1.69 o 
   8   0   2        5.36        5.17      2.88 o 
  -8   1   2       25.87       27.22      2.19 o 
  -7   1   2      671.33      661.17     10.20 o 
  -6   1   2       31.03       29.85      3.41 o 
  -5   1   2      540.42      542.77     10.00 o 
  -4   1   2       20.04       27.14      1.70 o 
  -3   1   2       11.02        6.89      0.82 o 
  -2   1   2      753.71      788.19      8.60 o 
  -1   1   2     9387.02     8809.48    458.65 o 
   0   1   2       14.00       27.96      0.62 o 
   1   1   2      512.97      525.18      8.98 o 
   2   1   2       16.47       22.80      0.60 o 
   3   1   2     1680.87     1525.02     16.42 o 
   4   1   2       91.51       81.82      1.67 o 
   5   1   2      145.89      155.00      3.27 o 
   6   1   2        9.20        9.57      1.36 o 
   7   1   2      318.67      320.83      7.96 o 
   8   1   2        8.96        6.44      2.13 o 
  -8   2   2      224.20      225.76      5.21 o 
  -7   2   2        0.02        0.00      1.26 o 
  -6   2   2       38.03       41.76      3.26 o 
  -5   2   2       23.27       19.13      1.26 o 
  -4   2   2     5247.44     5091.62     62.45 o 
  -3   2   2        4.35        6.19      0.47 o 
  -2   2   2     1100.72     1140.00     11.87 o 
  -1   2   2      241.33      258.24      5.32 o 
   0   2   2     4383.00     4350.53     45.97 o 
   1   2   2      725.99      711.61     13.12 o 
   2   2   2     4181.44     4309.45     45.53 o 
   3   2   2      596.44      595.62      6.90 o 
   4   2   2     1165.85     1234.36     13.72 o 
   5   2   2        2.35        0.83      1.34 o 
   6   2   2      910.75      903.04     12.87 o 
   7   2   2       98.21       95.15      3.25 o 
   8   2   2        7.37        3.11      1.93 o 
  -8   3   2       34.82       34.73      2.32 o 
  -7   3   2       30.08       23.09      2.19 o 
  -6   3   2       60.47       61.00      2.79 o 
  -5   3   2       90.06       89.00      2.46 o 
  -4   3   2      444.97      453.01      8.01 o 
  -3   3   2      297.25      261.39      3.88 o 
  -2   3   2      110.96      109.59      1.52 o 
  -1   3   2      415.24      383.61      6.01 o 
   0   3   2     5537.93     5719.87    116.97 o 
   1   3   2      842.33      941.42      9.11 o 
   2   3   2      236.58      219.00      2.55 o 
   3   3   2     9665.46     9883.91     93.08 o 
   4   3   2      364.49      365.86      4.80 o 
   5   3   2      382.14      382.56      6.17 o 
   6   3   2       53.46       57.18      2.52 o 
   7   3   2      627.51      599.27     13.84 o 
  -8   4   2      110.89      115.15      4.52 o 
  -7   4   2        2.41        2.85      1.28 o 
  -6   4   2      339.93      321.40      6.93 o 
  -5   4   2        1.67        1.37      0.92 o 
  -4   4   2     2495.11     2404.01     27.63 o 
  -3   4   2       37.27       35.72      1.07 o 
  -2   4   2       83.09       83.45      3.09 o 
  -1   4   2     1156.38     1209.81     14.78 o 
   0   4   2     3058.50     3133.84     54.23 o 
   1   4   2      173.77      171.00      2.12 o 
   2   4   2     1408.57     1534.57     14.75 o 
   3   4   2      131.14      139.36      2.03 o 
   4   4   2     1222.58     1307.83     14.62 o 
   5   4   2      167.65      168.19      4.22 o 
   6   4   2      733.42      708.36     17.25 o 
   7   4   2       63.57       59.26      2.78 o 
  -8   5   2       23.78       24.42      2.54 o 
  -7   5   2       72.24       74.42      3.40 o 
  -6   5   2       14.36       10.08      1.24 o 
  -5   5   2      176.59      189.73      3.73 o 
  -4   5   2      188.44      202.70      3.68 o 
  -3   5   2     1166.52     1077.00     12.45 o 
  -2   5   2       11.32       13.26      0.70 o 
  -1   5   2     1863.52     1761.25     21.30 o 
   0   5   2      541.80      561.80      6.37 o 
   1   5   2      578.61      570.72      5.90 o 
   2   5   2      141.29      151.15      2.07 o 
   3   5   2     2386.97     2399.55     22.91 o 
   4   5   2      319.15      325.13      3.98 o 
   5   5   2      298.75      304.86      5.34 o 
   6   5   2       56.73       61.55      3.12 o 
   7   5   2       75.12       88.56      3.19 o 
  -7   6   2      105.14       95.86      3.82 o 
  -6   6   2        9.16        7.67      1.84 o 
  -5   6   2        0.32        0.30      2.96 o 
  -4   6   2     4030.48     3962.60     41.44 o 
  -3   6   2      640.52      664.53      9.82 o 
  -2   6   2     2615.21     2651.53     29.32 o 
  -1   6   2      195.93      178.39      3.15 o 
   0   6   2     3170.74     3308.63     34.57 o 
   1   6   2      847.97      921.19     10.24 o 
   2   6   2      141.30      191.63      2.54 o 
   3   6   2       54.36       54.01      1.36 o 
   4   6   2      835.61      834.61      8.77 o 
   5   6   2      129.68      134.34      3.28 o 
   6   6   2      547.53      609.89     11.49 o 
   7   6   2       50.22       52.10      3.32 o 
  -7   7   2      123.79      122.12      4.42 o 
  -6   7   2      147.78      136.99      4.38 o 
  -5   7   2      467.53      444.17      8.66 o 
  -4   7   2      129.05      124.53      2.47 o 
  -3   7   2     2043.27     2048.96     22.00 o 
  -2   7   2      150.23      173.25      2.76 o 
  -1   7   2     5499.43     5505.84     58.59 o 
   0   7   2      453.36      479.10      7.32 o 
   1   7   2      954.14      992.60     12.87 o 
   2   7   2       53.96       74.94      1.51 o 
   3   7   2      579.12      526.86      6.58 o 
   4   7   2      628.36      647.28      7.14 o 
   5   7   2        4.71        5.56      1.12 o 
   6   7   2       51.90       58.79      4.55 o 
   7   7   2       87.80       92.70      5.12 o 
  -7   8   2        5.38        4.90      1.93 o 
  -6   8   2       12.92       14.39      3.36 o 
  -5   8   2       13.91       16.58      3.60 o 
  -4   8   2      712.79      690.47      8.40 o 
  -3   8   2       61.92       56.09      1.66 o 
  -2   8   2        1.80        1.32      0.61 o 
  -1   8   2      828.47      812.11      9.41 o 
   0   8   2     1754.25     1703.85     20.24 o 
   1   8   2       73.61       76.08      1.69 o 
   2   8   2      205.51      198.06      4.96 o 
   3   8   2       46.53       40.94      1.56 o 
   4   8   2      189.34      200.03      3.41 o 
   5   8   2       33.17       34.90      3.75 o 
   6   8   2       76.70       78.63      3.54 o 
  -7   9   2      120.05      126.66      4.65 o 
  -6   9   2       36.05       39.21      2.81 o 
  -5   9   2      239.48      231.78      5.67 o 
  -4   9   2       18.08       17.09      1.62 o 
  -3   9   2        9.95        8.94      0.90 o 
  -2   9   2       22.02       18.22      1.09 o 
  -1   9   2     3158.73     3208.91     37.03 o 
   0   9   2       25.23       22.68      2.63 o 
   1   9   2     1156.71     1158.89     14.68 o 
   2   9   2        0.37        0.00      0.93 o 
   3   9   2     1419.60     1494.66     27.70 o 
   4   9   2       21.66       20.04      1.28 o 
   5   9   2       52.89       50.06      3.18 o 
   6   9   2       11.64       11.92      2.12 o 
  -6  10   2      191.13      188.40      6.06 o 
  -5  10   2      101.04       99.39      3.71 o 
  -4  10   2       34.54       35.39      1.78 o 
  -3  10   2      375.29      375.40      5.33 o 
  -2  10   2      101.28      116.02      5.70 o 
  -1  10   2       13.50       12.78      1.50 o 
   0  10   2     2460.09     2506.71     38.07 o 
   1  10   2      238.54      240.02      4.52 o 
   2  10   2     1537.52     1598.30     22.36 o 
   3  10   2      445.63      444.64      6.78 o 
   4  10   2       84.10       86.18      2.37 o 
   5  10   2        5.09        3.57      2.66 o 
   6  10   2       12.31       15.11      2.21 o 
  -6  11   2        1.67        0.00      1.58 o 
  -5  11   2      178.39      180.15      5.18 o 
  -4  11   2        7.25        6.81      1.15 o 
  -3  11   2       87.43       83.60      2.91 o 
  -2  11   2       20.48       18.07      1.45 o 
  -1  11   2      756.28      746.16     10.70 o 
   0  11   2      416.57      419.06      8.52 o 
   1  11   2      169.23      158.75      6.83 o 
   2  11   2      213.02      211.69      4.42 o 
   3  11   2      570.32      560.63      8.67 o 
   4  11   2       36.42       35.27      1.84 o 
   5  11   2       25.44       23.54      2.30 o 
  -5  12   2      106.03      116.69      5.77 o 
  -4  12   2      181.56      179.35      3.97 o 
  -3  12   2       46.67       48.67      1.99 o 
  -2  12   2      256.49      249.05      5.00 o 
  -1  12   2       21.24       19.78      1.92 o 
   0  12   2      279.23      271.88      6.59 o 
   1  12   2       16.10       12.46      1.73 o 
   2  12   2      280.87      266.41      5.26 o 
   3  12   2        4.09        4.71      1.41 o 
   4  12   2       36.96       37.25      3.14 o 
   5  12   2        9.22        8.50      3.03 o 
  -5  13   2       12.75       16.25      2.16 o 
  -4  13   2      106.84      100.54      3.45 o 
  -3  13   2      688.33      688.17     10.55 o 
  -2  13   2      226.62      213.76      4.77 o 
  -1  13   2      163.61      168.89      6.51 o 
   0  13   2      203.66      189.11      5.53 o 
   1  13   2        0.82        1.92      2.36 o 
   2  13   2      142.73      141.77      3.79 o 
   3  13   2      328.95      334.65      9.15 o 
   4  13   2      109.12      109.05      3.60 o 
  -4  14   2      149.44      152.78      4.29 o 
  -3  14   2       25.37       24.51      1.99 o 
  -2  14   2      317.09      311.78      6.16 o 
  -1  14   2       34.28       33.50      2.79 o 
   0  14   2       66.97       61.93      3.46 o 
   1  14   2       43.63       37.53      2.84 o 
   2  14   2      105.50      102.97      8.45 o 
   3  14   2       12.82       11.50      3.25 o 
  -3  15   2      159.16      170.57      4.58 o 
  -2  15   2        4.41        5.42      1.64 o 
  -1  15   2       59.75       57.37      3.54 o 
   0  15   2        5.65        2.50      1.75 o 
   1  15   2       29.63       25.82      2.57 o 
   2  15   2        7.52        4.04      2.83 o 
  -1  16   2       27.05       23.94      2.62 o 
   0  16   2       23.81       21.13      2.67 o 
  -7   0   3     1364.52     1370.21     33.21 o 
  -5   0   3     2860.91     2887.05     64.02 o 
  -3   0   3     1706.39     1845.56     40.76 o 
  -1   0   3     5444.09     5706.55    119.75 o 
   1   0   3       82.82       62.42      3.99 o 
   3   0   3     9709.14     9520.50    211.46 o 
   5   0   3      551.88      528.13     18.54 o 
   7   0   3       55.14       38.62      4.42 o 
  -8   1   3      155.94      176.00      4.57 o 
  -7   1   3       58.09       54.30      5.99 o 
  -6   1   3      270.00      259.89      6.03 o 
  -5   1   3       15.85        8.50      1.81 o 
  -4   1   3     1821.32     1742.14     27.61 o 
  -3   1   3      325.51      334.90      4.80 o 
  -2   1   3      134.37      176.04      4.60 o 
  -1   1   3     2345.12     2419.44     35.48 o 
   0   1   3     3225.39     2966.11     31.67 o 
   1   1   3      414.27      424.91      4.82 o 
   2   1   3     9427.06     9476.60    132.59 o 
   3   1   3       30.92       21.57      1.07 o 
   4   1   3      109.85      103.04      1.96 o 
   5   1   3      270.35      279.83      4.91 o 
   6   1   3     1196.36     1194.38     16.40 o 
   7   1   3       30.28       21.36      2.42 o 
  -8   2   3        4.72        8.26      1.74 o 
  -7   2   3      185.78      178.87      4.18 o 
  -6   2   3       35.41       35.51      1.87 o 
  -5   2   3      954.20      949.04     16.08 o 
  -4   2   3      965.88      898.42     14.90 o 
  -3   2   3      616.97      640.68      8.42 o 
  -1   2   3    23975.41    21577.49    367.90 o 
   0   2   3      967.24      976.38     10.39 o 
   1   2   3       39.25       38.95      0.76 o 
   2   2   3      757.81      834.07      8.22 o 
   3   2   3     2053.01     1934.79     20.83 o 
   4   2   3      283.45      265.39      4.36 o 
   5   2   3       15.44       17.75      1.33 o 
   6   2   3        4.74        3.81      1.34 o 
   7   2   3       91.52       90.53      4.26 o 
  -8   3   3      112.05      113.80      3.69 o 
  -7   3   3        2.15        0.76      1.49 o 
  -6   3   3       72.48       65.57      2.83 o 
  -5   3   3      748.57      754.11     10.57 o 
  -4   3   3     2675.48     2621.62     32.77 o 
  -3   3   3       14.79       13.72      0.71 o 
  -2   3   3     5800.45     5950.10     63.51 o 
  -1   3   3    60119.55    46691.84   1661.57 o 
   0   3   3    22329.69    20140.72    211.67 o 
   1   3   3     6860.55     6957.65     95.66 o 
   2   3   3      231.06      195.15      2.39 o 
   3   3   3       36.19       27.32      1.67 o 
   4   3   3        2.78        2.19      1.39 o 
   5   3   3     1037.86     1017.22     20.14 o 
   6   3   3      464.57      490.26      7.92 o 
   7   3   3      132.58      150.65      5.31 o 
  -8   4   3        0.57        0.95      1.86 o 
  -7   4   3       13.72       10.33      1.45 o 
  -6   4   3       46.25       52.48      2.68 o 
  -5   4   3      511.05      508.27      7.64 o 
  -4   4   3      291.71      299.78      4.12 o 
  -3   4   3     1569.33     1591.40     15.28 o 
  -2   4   3      105.92      116.08      1.94 o 
  -1   4   3    18963.92    18456.33    277.12 o 
   0   4   3     6109.43     6025.36    118.87 o 
   1   4   3      809.77      801.14      7.98 o 
   2   4   3      292.51      319.90      3.61 o 
   3   4   3      995.18      970.51      9.74 o 
   4   4   3        0.18        0.00      0.76 o 
   5   4   3      368.21      382.02      6.27 o 
   6   4   3      260.90      247.07      5.00 o 
   7   4   3      249.55      267.61     11.33 o 
  -8   5   3      167.87      164.25      5.64 o 
  -7   5   3       13.12       14.70      2.21 o 
  -6   5   3      121.16      115.42      3.78 o 
  -5   5   3       17.21       19.05      1.92 o 
  -4   5   3     2950.66     2921.99     36.68 o 
  -3   5   3        2.67        1.52      0.43 o 
  -2   5   3      112.65       90.78      3.00 o 
  -1   5   3      914.36     1012.55     12.69 o 
   0   5   3     1658.57     1682.24     17.84 o 
   1   5   3      102.47       90.65      1.44 o 
   2   5   3       15.69       12.95      0.88 o 
   3   5   3       23.44       23.57      1.51 o 
   4   5   3      463.21      490.73      5.55 o 
   5   5   3       31.91       32.27      1.91 o 
   6   5   3      416.02      430.95      8.80 o 
   7   5   3        0.00        0.35      1.92 o 
  -7   6   3       11.16       11.50      1.84 o 
  -6   6   3       45.36       42.94      2.58 o 
  -5   6   3      262.19      252.93      5.99 o 
  -4   6   3      921.23      912.29     10.44 o 
  -3   6   3      571.47      566.26      8.85 o 
  -2   6   3     1645.45     1708.09     18.33 o 
  -1   6   3     1752.29     1738.32     21.24 o 
   0   6   3      295.76      303.67      9.33 o 
   1   6   3       62.03       63.60      1.76 o 
   2   6   3      459.05      464.62      5.12 o 
   3   6   3     1072.30     1128.72     11.38 o 
   4   6   3      396.56      417.30      4.97 o 
   5   6   3      588.65      592.72     10.85 o 
   6   6   3       24.10       23.29      2.27 o 
   7   6   3       97.50      114.78      6.76 o 
  -7   7   3       17.04       14.98      2.12 o 
  -6   7   3       22.03       21.40      3.65 o 
  -5   7   3      440.66      399.88      8.04 o 
  -4   7   3      446.11      421.91      5.53 o 
  -3   7   3      782.17      768.28      8.96 o 
  -2   7   3        8.72       10.86      1.33 o 
  -1   7   3     4477.02     4646.86     55.12 o 
   0   7   3     2739.19     2781.85     29.54 o 
   1   7   3       84.14       87.29      1.74 o 
   2   7   3     2169.97     2162.07     20.85 o 
   3   7   3      638.34      631.68      6.91 o 
   4   7   3      150.83      155.93      2.59 o 
   5   7   3      364.65      358.41      7.50 o 
   6   7   3      252.60      259.10      6.42 o 
   7   7   3        1.60        0.00      2.63 o 
  -7   8   3      134.58      139.55      4.72 o 
  -6   8   3        2.18        0.00      1.84 o 
  -5   8   3      145.95      142.68      4.16 o 
  -4   8   3      298.51      276.32      4.15 o 
  -3   8   3        4.79        5.20      0.73 o 
  -2   8   3      135.64      131.77      3.70 o 
  -1   8   3     2026.50     2002.52     24.70 o 
   0   8   3      164.00      164.02      3.22 o 
   1   8   3     1723.48     1749.66     18.97 o 
   2   8   3        3.16        3.97      1.34 o 
   3   8   3     1345.82     1343.83     13.57 o 
   4   8   3      144.82      148.30      2.59 o 
   5   8   3       43.36       44.14      2.58 o 
   6   8   3        5.36        8.18      1.96 o 
  -7   9   3       12.40        9.74      2.16 o 
  -6   9   3       61.47       67.83      3.23 o 
  -5   9   3      102.58      101.57      7.06 o 
  -4   9   3      624.03      600.65      7.62 o 
  -3   9   3      407.02      397.46      5.44 o 
  -2   9   3       20.94       21.14      1.16 o 
  -1   9   3        1.20        0.34      1.08 o 
   0   9   3      434.67      416.40      6.42 o 
   1   9   3       35.63       42.81      3.14 o 
   2   9   3     1439.34     1441.97     17.85 o 
   3   9   3      119.36      123.81      2.69 o 
   4   9   3       97.88      101.33      2.48 o 
   5   9   3       74.22       79.07      3.30 o 
   6   9   3      149.12      154.07      6.74 o 
  -6  10   3        2.88        0.48      4.00 o 
  -5  10   3      330.89      315.81      7.19 o 
  -4  10   3      134.19      126.12      3.21 o 
  -3  10   3       47.17       43.14      1.87 o 
  -2  10   3       23.92       21.71      1.25 o 
  -1  10   3       67.15       58.98      1.77 o 
   0  10   3      460.03      446.86      8.73 o 
   1  10   3      341.46      339.54      7.18 o 
   2  10   3      132.45      121.91      3.45 o 
   3  10   3     2049.61     2117.13     24.40 o 
   4  10   3       63.20       63.29      2.18 o 
   5  10   3        1.21        0.29      1.53 o 
   6  10   3       36.65       40.66      3.09 o 
  -6  11   3       62.78       69.76      3.56 o 
  -5  11   3      177.63      172.26      5.01 o 
  -4  11   3      267.34      281.61      4.62 o 
  -3  11   3       94.03       86.23      2.35 o 
  -2  11   3       14.38       13.25      1.15 o 
  -1  11   3       43.28       41.94      2.08 o 
   0  11   3      162.24      150.90      4.54 o 
   1  11   3       26.12       24.16      1.96 o 
   2  11   3      939.51      917.46     12.83 o 
   3  11   3       80.49       80.36      3.09 o 
   4  11   3       44.26       43.59      2.01 o 
   5  11   3       79.98       85.95      3.76 o 
  -5  12   3      117.47      119.34      4.25 o 
  -4  12   3       13.03       14.51      1.41 o 
  -3  12   3       58.59       65.17      2.23 o 
  -2  12   3      122.71      118.61      3.33 o 
  -1  12   3      971.03      961.35     13.45 o 
   0  12   3      245.73      242.93      6.18 o 
   1  12   3       73.38       68.05      3.55 o 
   2  12   3      186.82      190.04      4.30 o 
   3  12   3      344.31      340.71      6.25 o 
   4  12   3        1.04        0.00      1.26 o 
   5  12   3       44.66       50.95      4.72 o 
  -5  13   3      153.26      166.01      5.20 o 
  -4  13   3       42.97       49.59      3.56 o 
  -3  13   3       38.39       30.34      3.72 o 
  -2  13   3      853.41      847.49     12.37 o 
  -1  13   3        9.23        7.55      1.47 o 
   0  13   3      312.39      308.32     10.09 o 
   1  13   3        0.60        0.00      1.29 o 
   2  13   3       10.26        7.42      1.77 o 
   3  13   3       12.70       11.38      3.19 o 
   4  13   3       19.38       20.94      2.11 o 
  -4  14   3        0.36        0.00      1.68 o 
  -3  14   3      153.35      163.30      4.31 o 
  -2  14   3       37.22       40.81      2.60 o 
  -1  14   3      444.50      452.77      9.84 o 
   0  14   3      132.53      123.91      4.61 o 
   1  14   3        0.58        0.00      1.39 o 
   2  14   3       31.88       32.93      3.93 o 
   3  14   3        3.16        3.44      1.67 o 
  -3  15   3        6.09        6.24      1.62 o 
  -2  15   3       92.61      102.92      3.55 o 
  -1  15   3       28.21       22.26      2.53 o 
   0  15   3       11.57        6.66      3.16 o 
   1  15   3       30.72       26.02      2.74 o 
   2  15   3       29.15       27.06      2.66 o 
   0  16   3       17.01       12.79      2.32 o 
  -8   0   4       88.18      100.31      6.11 o 
  -6   0   4     1776.92     1722.09     39.82 o 
  -4   0   4     1112.19      921.34     21.57 o 
  -2   0   4       56.16       82.79      4.10 o 
   0   0   4     1846.33     2108.02     32.48 o 
   2   0   4    25327.47    24105.19    312.99 o 
   4   0   4      544.29      617.53     10.02 o 
   6   0   4      352.79      358.79     11.58 o 
  -8   1   4        0.24        0.00      1.39 o 
  -7   1   4      114.10      117.21      4.15 o 
  -6   1   4      212.43      217.97      5.46 o 
  -5   1   4     2233.78     2201.63     34.92 o 
  -4   1   4       73.20       62.71      2.27 o 
  -3   1   4     1170.59     1305.70     31.80 o 
  -2   1   4       94.55      131.08      3.87 o 
  -1   1   4     7863.05     7879.82    115.67 o 
   0   1   4     1241.22     1302.22     12.47 o 
   1   1   4      543.52      578.37      8.58 o 
   2   1   4      221.30      257.53      2.94 o 
   3   1   4     7036.56     7181.40     69.46 o 
   4   1   4       62.13       61.76      1.94 o 
   5   1   4      341.21      341.95      5.72 o 
   6   1   4        8.83        9.07      1.89 o 
   7   1   4        1.42        0.00      1.62 o 
  -8   2   4      214.81      225.42      5.99 o 
  -7   2   4        0.11        0.37      1.62 o 
  -6   2   4        6.88        7.43      1.23 o 
  -5   2   4      116.23      101.76      3.23 o 
  -4   2   4     1106.05     1042.35     17.10 o 
  -3   2   4     1474.93     1532.19     24.99 o 
  -2   2   4     1040.51     1103.35     10.65 o 
  -1   2   4     2836.67     2672.20     31.90 o 
   0   2   4      835.18      792.68      8.58 o 
   1   2   4       23.72       29.55      0.80 o 
   2   2   4     2082.17     2123.18     20.12 o 
   3   2   4      231.93      201.66      3.08 o 
   4   2   4      518.50      561.51      9.71 o 
   5   2   4      579.18      590.99     11.93 o 
   6   2   4       95.79       98.49      3.99 o 
   7   2   4       57.53       54.63      3.44 o 
  -8   3   4       92.83       98.18      4.28 o 
  -7   3   4        1.96        1.60      1.52 o 
  -6   3   4      149.01      134.51      4.04 o 
  -5   3   4      651.08      661.48      9.49 o 
  -4   3   4       20.48       15.28      1.08 o 
  -3   3   4     1921.10     2075.97     21.82 o 
  -2   3   4     1098.59     1156.43     11.18 o 
  -1   3   4    19941.19    18604.74    309.61 o 
   0   3   4     5884.10     5817.28     60.61 o 
   1   3   4     1867.64     1958.71     18.59 o 
   2   3   4        5.91        7.37      0.48 o 
   3   3   4     1466.46     1433.18     13.97 o 
   4   3   4      335.83      323.64      4.46 o 
   5   3   4        2.71        3.75      1.02 o 
   6   3   4        4.13        2.77      1.79 o 
   7   3   4       80.76       79.34      5.74 o 
  -8   4   4      237.74      247.48      6.77 o 
  -7   4   4       74.83       62.85      3.11 o 
  -6   4   4      169.87      148.90      3.50 o 
  -5   4   4      104.42       99.70      2.59 o 
  -4   4   4     2233.14     2357.36     25.31 o 
  -3   4   4      682.48      728.12      9.31 o 
  -2   4   4     2093.40     2139.10     20.29 o 
  -1   4   4     2551.45     2831.21     44.78 o 
   0   4   4     2537.99     2568.18     26.92 o 
   1   4   4       72.68       86.24      1.37 o 
   2   4   4     1599.62     1715.66     16.52 o 
   3   4   4      472.33      517.47      5.63 o 
   4   4   4       92.34      100.13      1.83 o 
   5   4   4        1.64        4.49      1.07 o 
   6   4   4      946.32      938.44     17.19 o 
   7   4   4       12.20       12.75      2.28 o 
  -8   5   4        5.05        5.44      2.68 o 
  -7   5   4       13.39       12.97      1.99 o 
  -6   5   4        0.69        0.08      1.21 o 
  -5   5   4      222.64      215.13      4.02 o 
  -4   5   4       82.40       78.62      2.68 o 
  -3   5   4     1379.98     1374.72     15.44 o 
  -2   5   4      123.72      130.79      2.74 o 
  -1   5   4     8537.68     8584.79    102.67 o 
   0   5   4      637.94      639.81      7.24 o 
   1   5   4      417.31      415.81      5.52 o 
   2   5   4       63.18       82.94      3.01 o 
   3   5   4      566.36      571.68      6.20 o 
   4   5   4      197.42      198.10      2.87 o 
   5   5   4     1179.94     1180.52     16.06 o 
   6   5   4       39.45       41.50      2.56 o 
   7   5   4      349.52      345.13      8.57 o 
  -7   6   4       40.51       35.42      2.72 o 
  -6   6   4       81.13       83.47      3.28 o 
  -5   6   4      730.90      689.30     12.24 o 
  -4   6   4      747.09      710.06      8.37 o 
  -3   6   4      363.56      365.09      4.74 o 
  -2   6   4     2147.40     2084.40     22.20 o 
  -1   6   4       36.86       27.83      2.24 o 
   0   6   4       34.94       52.74      1.19 o 
   1   6   4      255.61      242.35      3.34 o 
   2   6   4       22.64       41.04      1.17 o 
   3   6   4      435.07      448.99      5.15 o 
   4   6   4       61.79       75.70      1.77 o 
   5   6   4       86.82       83.21      3.26 o 
   6   6   4     1502.59     1610.00     21.74 o 
   7   6   4        0.03        0.39      1.73 o 
  -7   7   4       97.44      102.47      4.12 o 
  -6   7   4      240.78      218.97      5.60 o 
  -5   7   4     1030.46     1005.35     17.02 o 
  -4   7   4       40.35       32.43      1.75 o 
  -3   7   4        8.04       13.44      0.86 o 
  -2   7   4       60.46       64.00      2.34 o 
  -1   7   4      658.01      582.36      8.07 o 
   0   7   4       12.95       15.04      0.76 o 
   1   7   4       64.36       70.06      1.58 o 
   2   7   4      126.79      126.33      2.12 o 
   3   7   4      244.98      234.39      3.26 o 
   4   7   4      472.22      489.66      5.78 o 
   5   7   4       44.57       57.30      2.96 o 
   6   7   4       14.92       13.27      2.16 o 
  -7   8   4        2.98        4.19      2.11 o 
  -6   8   4      224.85      208.36     10.26 o 
  -5   8   4        4.84        4.61      1.53 o 
  -4   8   4      760.64      716.53      8.70 o 
  -3   8   4      283.62      275.90      4.04 o 
  -2   8   4      691.70      672.55      8.09 o 
  -1   8   4      143.88      132.91      2.86 o 
   0   8   4     1010.67     1008.73     23.91 o 
   1   8   4      418.26      419.01      5.39 o 
   2   8   4     2643.85     2641.46     28.20 o 
   3   8   4      351.02      365.97      4.61 o 
   4   8   4        1.35        1.18      0.76 o 
   5   8   4        0.11        0.00      1.34 o 
   6   8   4       95.32      108.91      4.16 o 
  -7   9   4      137.01      135.72      4.84 o 
  -6   9   4       28.04       21.11      3.48 o 
  -5   9   4      553.74      542.35     10.42 o 
  -4   9   4      398.19      402.76      5.63 o 
  -3   9   4      172.85      160.96      2.92 o 
  -2   9   4      641.24      623.62      7.70 o 
  -1   9   4       75.55       71.34      2.18 o 
   0   9   4        5.18        4.16      1.49 o 
   1   9   4      607.10      591.45     10.66 o 
   2   9   4       44.92       39.62      1.61 o 
   3   9   4     1409.88     1423.92     16.11 o 
   4   9   4       61.10       67.09      2.13 o 
   5   9   4       30.99       27.34      2.28 o 
   6   9   4       28.99       31.65      2.74 o 
  -6  10   4      135.42      137.53      4.65 o 
  -5  10   4        1.44        0.00      2.56 o 
  -4  10   4       65.77       60.84      2.04 o 
  -3  10   4        6.14        2.72      1.78 o 
  -2  10   4       60.01       57.15      1.83 o 
  -1  10   4        4.43        2.69      0.79 o 
   0  10   4      219.50      227.22      6.21 o 
   1  10   4        7.47        6.13      1.39 o 
   2  10   4     1892.99     1866.16     23.69 o 
   3  10   4      108.97      116.00      3.29 o 
   4  10   4      271.53      280.59      6.84 o 
   5  10   4      243.37      277.44      6.79 o 
  -6  11   4        2.05        2.69      3.45 o 
  -5  11   4      243.24      249.19     12.08 o 
  -4  11   4       10.30        6.69      1.19 o 
  -3  11   4       16.92       16.50      1.55 o 
  -2  11   4       15.38       14.50      1.35 o 
  -1  11   4      323.94      334.18      4.95 o 
   0  11   4      134.98      135.04      4.23 o 
   1  11   4      398.89      400.48      8.36 o 
   2  11   4      260.71      236.97      4.78 o 
   3  11   4      634.41      644.55      9.76 o 
   4  11   4       79.47       81.12      2.88 o 
   5  11   4       75.26       90.96      3.90 o 
  -5  12   4      164.31      168.84     14.61 o 
  -4  12   4      134.40      133.47      3.10 o 
  -3  12   4        2.47        0.10      0.99 o 
  -2  12   4      329.42      330.99      5.29 o 
  -1  12   4       87.42       78.29      2.70 o 
   0  12   4       92.47       87.56      3.63 o 
   1  12   4       18.98       15.19      1.93 o 
   2  12   4      395.75      407.84     14.09 o 
   3  12   4        0.18        0.13      1.40 o 
   4  12   4       19.42       23.24      1.95 o 
  -5  13   4       20.64       16.54      2.14 o 
  -4  13   4       12.68       10.83      1.34 o 
  -3  13   4      306.80      297.11      5.87 o 
  -2  13   4        2.97        0.74      1.53 o 
  -1  13   4      730.81      713.59     10.88 o 
   0  13   4      293.01      273.33      6.85 o 
   1  13   4        1.82        0.00      1.33 o 
   2  13   4        2.27        0.85      1.59 o 
   3  13   4        1.55        2.79      1.38 o 
   4  13   4        7.70        7.50      1.88 o 
  -4  14   4       56.60       51.22      2.71 o 
  -3  14   4        0.79        0.39      1.32 o 
  -2  14   4      305.49      309.33      6.15 o 
  -1  14   4       10.29        5.60      1.89 o 
   0  14   4       19.01       18.15      2.30 o 
   1  14   4        0.01        0.00      1.48 o 
   2  14   4       56.17       60.89      4.30 o 
   3  14   4       71.80       73.35      3.09 o 
  -3  15   4       36.23       39.71      2.48 o 
  -2  15   4       56.52       57.78      2.88 o 
  -1  15   4      254.41      256.28      7.17 o 
   0  15   4        0.09        0.00      1.51 o 
   1  15   4        0.69        0.00      1.61 o 
   2  15   4       15.01       14.47      2.21 o 
  -7   0   5       95.30       89.28      5.37 o 
  -5   0   5     3048.37     2998.20     66.41 o 
  -3   0   5        3.04        1.32      0.52 o 
  -1   0   5       98.57       77.20      2.98 o 
   1   0   5     3749.30     4087.00     83.81 o 
   3   0   5     8376.80     8628.62    143.44 o 
   5   0   5      662.00      597.24     16.25 o 
   7   0   5       29.90       28.38      3.63 o 
  -8   1   5       95.79       99.29      3.46 o 
  -7   1   5       97.40      101.34      4.01 o 
  -6   1   5        1.42        0.27      1.18 o 
  -5   1   5        3.36        0.02      1.21 o 
  -4   1   5     1418.87     1316.61     21.25 o 
  -3   1   5       73.48       75.06      1.69 o 
  -2   1   5     2940.27     3172.39     52.89 o 
  -1   1   5       37.76       31.33      2.54 o 
   0   1   5     2987.38     2929.62     27.66 o 
   1   1   5      163.81      170.54      2.88 o 
   2   1   5    13381.01    13228.65    125.22 o 
   3   1   5        0.35        1.49      0.60 o 
   4   1   5      105.25      120.00      1.94 o 
   5   1   5       98.75       94.34      3.60 o 
   6   1   5      340.58      337.28      8.03 o 
   7   1   5       62.39       60.25      3.76 o 
  -8   2   5       28.99       26.43      2.00 o 
  -7   2   5       42.71       43.68      2.84 o 
  -6   2   5        7.41        4.10      1.35 o 
  -5   2   5     1010.45      981.99     16.55 o 
  -4   2   5       65.86       56.21      1.42 o 
  -3   2   5      215.37      240.36      3.74 o 
  -1   2   5     2888.66     2899.69     34.46 o 
   0   2   5     2076.52     2036.59     19.34 o 
   1   2   5       29.73       28.84      1.71 o 
   2   2   5       24.23       19.36      1.16 o 
   3   2   5      718.72      702.29      7.26 o 
   4   2   5      628.18      653.95     11.70 o 
   5   2   5      599.89      596.22     11.51 o 
   6   2   5        0.75        0.00      1.79 o 
   7   2   5        0.90        0.00      1.68 o 
  -8   3   5      212.21      218.14      6.35 o 
  -7   3   5      474.59      464.31      9.58 o 
  -6   3   5      307.18      307.80      6.80 o 
  -5   3   5      290.00      272.43      4.78 o 
  -4   3   5      368.24      330.23      4.82 o 
  -3   3   5     1697.92     1699.80     20.65 o 
  -2   3   5     1746.16     1751.58     28.90 o 
  -1   3   5      629.50      697.78      8.85 o 
   0   3   5      484.76      478.44      5.48 o 
   1   3   5      100.01       98.62      2.21 o 
   2   3   5      923.47      765.71      7.77 o 
   3   3   5      236.28      236.85      3.00 o 
   4   3   5       66.97       62.13      1.48 o 
   5   3   5     1314.31     1342.57     22.79 o 
   6   3   5      684.87      732.64     29.68 o 
   7   3   5        0.04        0.00      1.66 o 
  -8   4   5       17.83       11.26      2.38 o 
  -7   4   5       60.51       57.83      3.05 o 
  -6   4   5        1.43        0.00      1.10 o 
  -5   4   5     1105.43     1109.82     14.92 o 
  -4   4   5       16.37       15.56      1.07 o 
  -3   4   5      216.45      211.03      3.32 o 
  -1   4   5     8584.79     8446.79    191.32 o 
   0   4   5     1060.02     1189.76     12.81 o 
   1   4   5       24.47       31.22      1.49 o 
   2   4   5        1.80        0.68      0.50 o 
   3   4   5       15.66       22.86      1.40 o 
   4   4   5       17.12       16.94      0.89 o 
   5   4   5      163.06      193.02      4.04 o 
   6   4   5        2.12        4.74      2.13 o 
   7   4   5       35.55       33.69      2.97 o 
  -8   5   5       93.73      104.96      4.36 o 
  -7   5   5       12.78        7.58      1.78 o 
  -6   5   5       31.58       27.71      2.68 o 
  -5   5   5        4.94        2.41      1.20 o 
  -4   5   5      670.72      656.76      9.00 o 
  -3   5   5      411.19      384.09      4.29 o 
  -2   5   5     5618.82     5670.33     58.79 o 
  -1   5   5        0.59        1.07      0.65 o 
   0   5   5      288.35      260.07      3.38 o 
   1   5   5       63.31       72.83      1.39 o 
   2   5   5     1273.79     1285.65     12.70 o 
   3   5   5      116.93      121.48      2.30 o 
   4   5   5       18.00       19.73      0.99 o 
   5   5   5       54.04       49.40      2.21 o 
   6   5   5      972.69      978.64     25.38 o 
   7   5   5        0.01        0.04      1.76 o 
  -7   6   5       13.01       12.36      2.02 o 
  -6   6   5       82.90       82.59      3.38 o 
  -5   6   5      142.13      118.12      3.65 o 
  -4   6   5       23.64       22.39      1.34 o 
  -3   6   5       21.93       20.51      1.05 o 
  -2   6   5     1729.43     1834.59     22.49 o 
  -1   6   5     7530.16     7694.62     91.59 o 
   0   6   5       26.99       19.24      1.09 o 
   1   6   5      556.15      539.75      7.54 o 
   2   6   5      114.91      103.45      2.06 o 
   3   6   5      915.55      959.01      9.93 o 
   4   6   5      186.53      180.21      3.11 o 
   5   6   5      257.71      277.08      6.28 o 
   6   6   5      234.55      234.11      6.77 o 
   7   6   5      116.86      124.06      5.13 o 
  -7   7   5       87.80       72.89      3.55 o 
  -6   7   5      126.34      114.78      3.98 o 
  -5   7   5       18.82       18.15      3.33 o 
  -4   7   5        1.74        1.15      0.70 o 
  -3   7   5      115.82      108.37      2.17 o 
  -2   7   5      268.57      269.44      3.87 o 
  -1   7   5        1.99        0.84      1.99 o 
   0   7   5       12.81        9.22      0.72 o 
   1   7   5      511.46      484.39      9.17 o 
   2   7   5     4202.87     4312.29     40.70 o 
   3   7   5        4.71        6.42      0.74 o 
   4   7   5        6.67        8.24      0.98 o 
   5   7   5       61.28       63.71      3.58 o 
   6   7   5      155.57      157.86      5.38 o 
  -7   8   5       34.03       29.44      3.41 o 
  -6   8   5       76.08       71.77      3.39 o 
  -5   8   5      657.13      601.32     11.21 o 
  -4   8   5      883.07      869.59     10.60 o 
  -3   8   5        1.30        0.55      0.66 o 
  -2   8   5      274.86      292.78      4.19 o 
  -1   8   5      795.62      773.47     10.48 o 
   0   8   5       19.36       20.52      1.43 o 
   1   8   5      399.92      373.72      5.77 o 
   2   8   5      160.36      157.59      2.86 o 
   3   8   5      815.77      849.72      9.14 o 
   4   8   5      391.87      414.62      5.83 o 
   5   8   5      131.93      151.23      4.64 o 
   6   8   5        0.41        0.00      2.49 o 
  -7   9   5       22.12       23.65      2.41 o 
  -6   9   5      126.83      129.99      4.51 o 
  -5   9   5       12.48       10.33      1.77 o 
  -4   9   5      634.12      585.94      7.50 o 
  -3   9   5      127.96      113.82      2.43 o 
  -2   9   5      606.95      565.23      7.15 o 
  -1   9   5       12.16       13.42      1.14 o 
   0   9   5       19.50       20.03      1.71 o 
   1   9   5     1118.65     1105.84     18.13 o 
   2   9   5      986.06      974.28     11.41 o 
   3   9   5      393.40      404.05      5.13 o 
   4   9   5        4.46        4.23      1.05 o 
   5   9   5       29.00       26.78      2.39 o 
   6   9   5       61.58       68.80      5.72 o 
  -6  10   5        1.04        2.56      2.41 o 
  -5  10   5      944.23      879.00     15.57 o 
  -4  10   5       23.87       19.09      1.30 o 
  -3  10   5     1470.96     1421.08     16.12 o 
  -2  10   5       16.83       18.91      1.19 o 
  -1  10   5      103.56      103.94      2.78 o 
   0  10   5      213.30      212.77      5.37 o 
   1  10   5      243.99      247.15      5.89 o 
   2  10   5      118.32      130.12      3.38 o 
   3  10   5      284.76      294.35      5.46 o 
   4  10   5       37.63       44.53      2.55 o 
   5  10   5      148.35      168.82      5.20 o 
  -6  11   5       49.48       56.69      3.23 o 
  -5  11   5       57.41       50.63      3.00 o 
  -4  11   5      512.90      513.50      7.06 o 
  -3  11   5      142.55      136.18      2.95 o 
  -2  11   5      393.07      386.21      5.58 o 
  -1  11   5       59.01       51.95      2.15 o 
   0  11   5       39.49       37.41      3.65 o 
   1  11   5       27.10       25.62      2.25 o 
   2  11   5      480.41      486.53      9.77 o 
   3  11   5       27.98       29.67      4.13 o 
   4  11   5       44.34       47.97      2.48 o 
   5  11   5      127.70      134.81      6.56 o 
  -5  12   5       78.52       80.89      3.76 o 
  -4  12   5       21.06       18.52      1.45 o 
  -3  12   5       42.06       49.98      1.99 o 
  -2  12   5        1.42        0.44      1.05 o 
  -1  12   5      411.53      428.31      8.72 o 
   0  12   5      366.21      371.13      8.20 o 
   1  12   5      152.61      146.63      4.69 o 
   2  12   5       23.11       23.35      2.27 o 
   3  12   5       22.47       21.83      3.05 o 
   4  12   5      146.17      154.14      4.10 o 
  -4  13   5        1.15        2.75      1.30 o 
  -3  13   5       21.35       16.45      2.16 o 
  -2  13   5      365.86      360.05      6.56 o 
  -1  13   5      144.88      136.58      3.69 o 
   0  13   5      185.68      183.60      5.55 o 
   1  13   5      139.90      141.53      4.88 o 
   2  13   5        0.89        0.00      1.40 o 
   3  13   5       56.37       61.99      2.73 o 
   4  13   5       12.66       11.42      1.75 o 
  -4  14   5        5.56        4.42      3.48 o 
  -3  14   5        0.74        1.25      1.43 o 
  -2  14   5       46.60       45.83      2.58 o 
  -1  14   5      468.80      483.78     10.43 o 
   0  14   5       19.88       15.98      2.29 o 
   1  14   5       41.12       40.55      3.06 o 
   2  14   5        8.83        5.19      2.04 o 
   3  14   5       34.99       36.92      3.45 o 
  -2  15   5      143.24      157.71      4.60 o 
  -1  15   5        0.03        0.00      1.83 o 
   0  15   5       88.32       94.42      4.32 o 
   1  15   5       82.71       89.56      4.30 o 
  -8   0   6       35.79       35.09      4.13 o 
  -6   0   6      677.31      702.67     18.14 o 
  -4   0   6     1158.77     1182.52     19.44 o 
  -2   0   6     2323.28     2697.96     55.72 o 
   0   0   6    10955.97    11024.67    166.22 o 
   2   0   6     1908.10     1741.39     21.56 o 
   4   0   6     1984.91     1946.35     30.08 o 
   6   0   6      115.05      102.65      6.11 o 
  -8   1   6       46.87       47.32      3.27 o 
  -7   1   6       13.25       11.58      1.82 o 
  -6   1   6        0.78        0.14      1.22 o 
  -5   1   6     3268.93     3269.91     51.05 o 
  -4   1   6        4.10        3.49      0.69 o 
  -3   1   6      849.13      854.20      9.83 o 
  -2   1   6       15.44       16.62      2.04 o 
  -1   1   6     2842.31     3004.43     43.85 o 
   0   1   6      542.79      557.96      5.78 o 
   1   1   6      900.10      904.22     10.26 o 
   2   1   6       40.28       41.34      1.13 o 
   3   1   6     1175.37     1134.36     13.46 o 
   4   1   6      162.87      169.61      2.93 o 
   5   1   6     1562.33     1568.87     26.40 o 
   6   1   6      100.87       89.95      3.95 o 
   7   1   6       41.04       46.84      3.49 o 
  -8   2   6      130.49      136.50      4.04 o 
  -7   2   6      182.94      169.43      5.02 o 
  -6   2   6      241.05      230.45      8.05 o 
  -5   2   6        5.37        6.51      1.20 o 
  -4   2   6      535.59      524.28      8.06 o 
  -3   2   6      112.79      100.37      1.75 o 
  -2   2   6     1625.49     1698.06     25.18 o 
  -1   2   6     1335.14     1433.14     17.40 o 
   0   2   6        4.92        4.94      0.50 o 
   1   2   6      806.73      829.72      9.43 o 
   2   2   6     5055.74     4993.86     46.73 o 
   3   2   6      142.29      113.15      1.85 o 
   4   2   6      129.45      132.33      2.55 o 
   5   2   6       24.56       28.57      2.37 o 
   6   2   6      354.02      361.35      8.61 o 
   7   2   6       12.03        9.99      2.07 o 
  -8   3   6       56.45       53.48      3.49 o 
  -7   3   6        3.74        3.04      2.20 o 
  -6   3   6      466.06      459.00      9.13 o 
  -5   3   6      551.78      555.72     10.13 o 
  -4   3   6       61.81       64.74      1.46 o 
  -3   3   6        7.49       11.90      0.75 o 
  -2   3   6     5301.45     5661.97     67.02 o 
  -1   3   6      466.28      407.19      5.54 o 
   0   3   6      171.11      187.41      3.08 o 
   1   3   6     3180.82     3201.36     33.98 o 
   2   3   6      368.31      371.40      4.48 o 
   3   3   6       85.76       93.66      1.68 o 
   4   3   6      391.76      405.14      5.96 o 
   5   3   6      369.09      356.49      8.01 o 
   6   3   6        6.94        8.84      2.02 o 
   7   3   6       14.25       10.22      2.11 o 
  -8   4   6       90.28       92.87      4.23 o 
  -7   4   6       43.25       38.64      6.09 o 
  -6   4   6        8.17        5.92      1.48 o 
  -5   4   6      194.31      187.85      4.42 o 
  -4   4   6       24.49       27.11      1.22 o 
  -3   4   6        8.45       10.72      0.59 o 
  -2   4   6     7016.83     7051.62    141.17 o 
  -1   4   6     1967.19     2035.72     30.73 o 
   0   4   6      611.22      573.49      7.76 o 
   1   4   6      287.57      287.58      4.21 o 
   2   4   6     2117.34     2131.92     20.50 o 
   3   4   6       35.00       32.66      1.60 o 
   4   4   6      543.54      547.77      7.87 o 
   5   4   6       51.62       38.27      2.89 o 
   6   4   6      418.22      439.46     21.03 o 
   7   4   6        3.66        0.84      2.00 o 
  -7   5   6        7.08        6.11      1.86 o 
  -6   5   6        2.41        0.13      1.31 o 
  -5   5   6      160.44      148.48      5.67 o 
  -4   5   6      144.36      133.58      2.36 o 
  -3   5   6       31.19       35.60      1.22 o 
  -2   5   6      211.77      243.51      3.26 o 
  -1   5   6     7893.00     7848.46     93.10 o 
   0   5   6      491.85      518.04      6.09 o 
   1   5   6      786.42      715.43      8.43 o 
   2   5   6        2.20        5.32      0.63 o 
   3   5   6        2.25        2.19      0.59 o 
   4   5   6      137.43      151.24      2.55 o 
   5   5   6      436.58      447.83      9.47 o 
   6   5   6       21.33       21.17      2.51 o 
  -7   6   6       27.68       26.16      2.28 o 
  -6   6   6       81.40       75.44      3.27 o 
  -5   6   6      126.20      119.61      3.71 o 
  -4   6   6        4.11        4.65      1.21 o 
  -3   6   6      859.76      876.41     10.07 o 
  -2   6   6     8757.74     8689.55    132.87 o 
  -1   6   6     3863.42     4130.96     49.11 o 
   0   6   6     1673.05     1708.75     25.66 o 
   1   6   6      225.22      201.71      3.54 o 
   2   6   6     1302.98     1228.87     12.35 o 
   3   6   6       10.74       11.00      0.80 o 
   4   6   6       66.79       64.42      1.72 o 
   5   6   6      292.77      284.09      6.94 o 
   6   6   6      512.08      551.65     33.60 o 
  -7   7   6        4.27        0.96      1.63 o 
  -6   7   6      291.60      282.40      6.69 o 
  -5   7   6     1128.99     1075.77     18.14 o 
  -4   7   6      601.72      596.09      7.41 o 
  -3   7   6       18.60       20.29      1.09 o 
  -2   7   6     1913.83     2035.67     25.05 o 
  -1   7   6     2201.93     2141.47     26.26 o 
   0   7   6       55.75       68.54      1.73 o 
   1   7   6      355.17      325.71      5.17 o 
   2   7   6      770.77      746.86      8.01 o 
   3   7   6     1066.25     1069.05     11.10 o 
   4   7   6       31.82       32.87      1.62 o 
   5   7   6      153.68      180.94      7.66 o 
   6   7   6        7.51       12.13      2.27 o 
  -7   8   6       13.98       13.36      2.05 o 
  -6   8   6      219.09      198.86      5.46 o 
  -5   8   6        6.83        6.41      1.55 o 
  -4   8   6       71.38       73.32      2.05 o 
  -3   8   6       36.69       33.60      1.62 o 
  -2   8   6      252.22      235.97      4.23 o 
  -1   8   6      333.36      341.01      5.45 o 
   0   8   6       33.57       35.23      2.11 o 
   1   8   6     1379.81     1390.00     17.98 o 
   2   8   6     2214.13     2218.29     23.99 o 
   3   8   6       28.98       27.28      1.68 o 
   4   8   6      107.09      112.77      2.67 o 
   5   8   6        0.73        1.20      1.62 o 
   6   8   6       25.48       32.61      3.93 o 
  -6   9   6       48.87       51.35      3.00 o 
  -5   9   6      766.07      736.01     13.37 o 
  -4   9   6      151.07      148.76      4.15 o 
  -3   9   6      187.59      189.73      3.34 o 
  -2   9   6      859.33      844.15     10.07 o 
  -1   9   6      276.87      282.56      4.88 o 
   0   9   6        2.52        0.40      0.85 o 
   1   9   6      202.11      198.74      5.06 o 
   2   9   6      382.32      380.90      6.24 o 
   3   9   6      350.21      375.95      5.44 o 
   4   9   6       43.27       43.82      1.97 o 
   5   9   6      257.82      292.04      6.94 o 
  -6  10   6      344.99      324.37      7.59 o 
  -5  10   6        8.09        2.74      3.38 o 
  -4  10   6      514.11      494.68      6.75 o 
  -3  10   6      993.41      942.21     11.29 o 
  -2  10   6      780.24      769.74      9.43 o 
  -1  10   6        0.08        0.00      0.85 o 
   0  10   6       42.38       41.05      3.43 o 
   1  10   6       15.66       19.04      3.21 o 
   2  10   6      846.32      848.67     14.87 o 
   3  10   6      301.13      305.95      5.61 o 
   4  10   6      350.31      381.71      5.83 o 
   5  10   6        1.85        4.81      1.88 o 
  -6  11   6       12.27        9.86      2.05 o 
  -5  11   6      200.64      201.80      5.62 o 
  -4  11   6        5.21        2.77      1.05 o 
  -3  11   6      290.65      291.37      4.67 o 
  -2  11   6      311.51      317.56      5.10 o 
  -1  11   6       79.95       86.70      2.70 o 
   0  11   6      417.38      395.35      8.36 o 
   1  11   6      286.95      277.72      6.60 o 
   2  11   6      220.20      224.50      5.90 o 
   3  11   6       27.33       26.96      1.93 o 
   4  11   6        2.92        1.04      1.41 o 
   5  11   6      169.11      191.97      7.85 o 
  -5  12   6       24.27       26.69      2.54 o 
  -4  12   6      126.12      112.20      2.84 o 
  -3  12   6       14.79       14.60      1.62 o 
  -2  12   6      314.40      321.37      6.01 o 
  -1  12   6       65.58       66.44      2.55 o 
   0  12   6      139.43      142.96      4.67 o 
   1  12   6        0.00        0.00      1.28 o 
   2  12   6      263.42      277.10      6.94 o 
   3  12   6       72.84       69.29      2.88 o 
   4  12   6       15.50       15.13      1.87 o 
  -4  13   6       29.95       28.52      2.04 o 
  -3  13   6       22.54       21.94      1.54 o 
  -2  13   6       40.21       39.93      2.32 o 
  -1  13   6      209.17      215.92      9.69 o 
   0  13   6        0.05        0.00      1.30 o 
   1  13   6      455.56      457.50      9.87 o 
   2  13   6       38.07       35.46      2.78 o 
   3  13   6       15.69       14.27      2.18 o 
  -3  14   6        0.25        0.00      1.30 o 
  -2  14   6      154.02      148.62      4.02 o 
  -1  14   6        0.01        0.00      1.76 o 
   0  14   6      168.32      165.03      5.46 o 
   1  14   6       54.99       59.28      3.58 o 
   2  14   6      116.53      129.71      4.97 o 
  -2  15   6        1.81        1.25      1.44 o 
  -1  15   6      225.48      211.81      6.38 o 
   0  15   6        1.68        0.00      1.65 o 
   1  15   6       58.27       60.80      3.82 o 
  -7   0   7      465.24      472.67     13.77 o 
  -5   0   7     1820.48     1852.18     42.15 o 
  -3   0   7     5498.03     6243.22    155.04 o 
  -1   0   7      729.75      771.12     17.45 o 
   1   0   7      975.20     1115.55     40.46 o 
   3   0   7       38.80       56.99      2.83 o 
   5   0   7      296.20      294.42     10.09 o 
   7   0   7       41.35       44.24      4.87 o 
  -8   1   7        9.52        6.63      1.86 o 
  -7   1   7      217.72      220.09      5.87 o 
  -6   1   7      110.73      108.15      3.67 o 
  -5   1   7        3.47        0.66      1.16 o 
  -4   1   7     2248.58     2335.43     29.17 o 
  -3   1   7      203.19      226.89      6.41 o 
  -2   1   7     6816.58     7193.30    119.55 o 
  -1   1   7      461.86      506.11      8.56 o 
   0   1   7       84.54       99.65      1.91 o 
   1   1   7      458.25      470.64      5.89 o 
   2   1   7     2239.48     2068.44     25.21 o 
   3   1   7       26.85       32.89      1.27 o 
   4   1   7      140.27      139.02      2.67 o 
   5   1   7      209.92      196.41      5.57 o 
   6   1   7      123.05      120.00      4.59 o 
   7   1   7       40.40       34.07      3.93 o 
  -8   2   7       66.27       65.03      2.84 o 
  -7   2   7       39.62       37.22      2.60 o 
  -6   2   7      211.69      209.22      7.66 o 
  -5   2   7     1112.93     1068.84     17.94 o 
  -4   2   7      351.48      371.96      5.49 o 
  -3   2   7      126.12      120.95      2.06 o 
  -2   2   7     2390.59     2574.80     37.77 o 
  -1   2   7       38.64       43.27      1.19 o 
   0   2   7      437.68      477.37      5.81 o 
   1   2   7      981.01      932.65     10.62 o 
   2   2   7     2336.20     2367.68     22.62 o 
   3   2   7      271.34      271.25      3.40 o 
   4   2   7       56.97       61.14      1.85 o 
   5   2   7     1831.87     1839.49     30.65 o 
   6   2   7      227.90      209.65      6.17 o 
   7   2   7        0.34        0.76      1.89 o 
  -8   3   7      130.70      140.05      5.04 o 
  -7   3   7      170.93      174.36      5.11 o 
  -6   3   7     1307.83     1274.37     30.67 o 
  -5   3   7        7.02        7.44      1.53 o 
  -4   3   7       60.33       79.25      1.69 o 
  -3   3   7       80.04       68.56      1.36 o 
  -2   3   7     2866.26     2913.04     34.80 o 
  -1   3   7       17.79       17.71      1.40 o 
   0   3   7      473.95      527.38      7.27 o 
   1   3   7     2803.78     3011.88     32.13 o 
   2   3   7     2596.76     2485.83     23.74 o 
   3   3   7      830.98      827.82      8.60 o 
   4   3   7      204.61      219.80      4.40 o 
   5   3   7      297.09      280.03      6.98 o 
   6   3   7      265.19      262.51      7.15 o 
   7   3   7       51.15       64.64      4.04 o 
  -8   4   7        8.48        6.06      1.93 o 
  -7   4   7      106.26       96.33      3.84 o 
  -6   4   7      199.27      187.87      5.15 o 
  -5   4   7      504.72      473.63      9.40 o 
  -4   4   7       21.51       17.80      1.37 o 
  -3   4   7       25.64       34.30      1.05 o 
  -2   4   7      385.82      479.05      6.63 o 
  -1   4   7     1405.87     1299.22     16.09 o 
   0   4   7       12.05       11.21      1.23 o 
   1   4   7     2183.77     2065.81     22.43 o 
   2   4   7      907.33      906.99      9.29 o 
   3   4   7        7.54        7.34      0.67 o 
   4   4   7       20.12       16.90      1.16 o 
   5   4   7      751.29      792.53     14.90 o 
   6   4   7        2.98        0.00      1.77 o 
  -7   5   7       58.21       52.55      5.64 o 
  -6   5   7      256.22      248.08      6.08 o 
  -5   5   7        7.10        8.78      3.16 o 
  -4   5   7      354.81      360.85      5.46 o 
  -3   5   7      153.74      151.54      3.16 o 
  -2   5   7     5312.42     5195.83     61.40 o 
  -1   5   7      163.39      164.18      2.99 o 
   0   5   7     1426.52     1438.79     15.59 o 
   1   5   7     1521.74     1539.97     17.06 o 
   2   5   7     1199.96     1166.98     11.76 o 
   3   5   7        7.59        8.19      0.70 o 
   4   5   7      560.22      557.07      9.41 o 
   5   5   7       34.18       28.36      2.55 o 
   6   5   7       41.14       42.97      3.28 o 
  -7   6   7       18.19       18.39      2.20 o 
  -6   6   7        0.03        0.00      1.44 o 
  -5   6   7      216.17      213.01      5.29 o 
  -4   6   7      503.71      496.93      6.33 o 
  -3   6   7      105.05      108.76      2.19 o 
  -2   6   7      829.55      773.02     10.30 o 
  -1   6   7     4500.03     4524.21     53.73 o 
   0   6   7      385.42      419.18      5.50 o 
   1   6   7     2811.37     2868.37     35.30 o 
   2   6   7      155.81      149.66      2.42 o 
   3   6   7       42.99       45.26      1.44 o 
   4   6   7      182.17      184.00      3.45 o 
   5   6   7       12.96        7.46      1.99 o 
   6   6   7      159.61      183.27      5.99 o 
  -7   7   7        2.15        2.66      1.65 o 
  -6   7   7      198.11      183.67      5.18 o 
  -5   7   7      105.25      107.96      3.67 o 
  -4   7   7       73.47       73.69      1.94 o 
  -3   7   7        0.04        0.31      0.64 o 
  -2   7   7      676.02      660.89      9.14 o 
  -1   7   7     1169.93     1139.14     14.67 o 
   0   7   7      188.54      185.41      3.46 o 
   1   7   7      576.83      528.58      7.71 o 
   2   7   7     2960.39     2966.59     28.44 o 
   3   7   7      109.11      110.01      2.66 o 
   4   7   7      662.45      671.54      8.48 o 
   5   7   7        1.86        0.64      1.75 o 
   6   7   7       65.66       79.55      4.23 o 
  -7   8   7        0.30        0.00      1.62 o 
  -6   8   7      181.71      174.95      5.54 o 
  -5   8   7      546.38      532.37     14.89 o 
  -4   8   7      145.28      138.87      2.79 o 
  -3   8   7      238.64      242.20      3.84 o 
  -2   8   7       68.61       69.13      2.19 o 
  -1   8   7      389.29      394.15      6.12 o 
   0   8   7       37.42       41.34      1.67 o 
   1   8   7     1052.74     1033.97     17.07 o 
   2   8   7      349.65      350.57      5.82 o 
   3   8   7      703.91      717.81      8.89 o 
   4   8   7        6.05        8.49      1.15 o 
   5   8   7      471.82      505.34     16.60 o 
   6   8   7      118.08      138.34      7.41 o 
  -6   9   7       96.05       95.81      6.98 o 
  -5   9   7       41.69       40.15      2.68 o 
  -4   9   7      311.14      315.69      8.73 o 
  -3   9   7       19.53       13.57      1.16 o 
  -2   9   7      566.05      576.82      8.48 o 
  -1   9   7       66.63       65.59      2.24 o 
   0   9   7       49.75       48.91      1.87 o 
   1   9   7      648.52      648.99     11.75 o 
   2   9   7      676.90      690.74     12.47 o 
   3   9   7       29.70       30.38      1.65 o 
   4   9   7      560.16      605.15      7.93 o 
   5   9   7        7.21       10.59      3.18 o 
  -6  10   7       11.91        8.82      2.11 o 
  -5  10   7      254.37      240.71      6.13 o 
  -4  10   7        3.54        2.01      0.99 o 
  -3  10   7      437.56      420.32      5.97 o 
  -2  10   7      261.48      260.31      5.46 o 
  -1  10   7        9.78       13.53      1.98 o 
   0  10   7        4.10        4.39      1.32 o 
   1  10   7      118.64      128.34      4.12 o 
   2  10   7      214.37      199.42      5.39 o 
   3  10   7       55.77       60.12      2.59 o 
   4  10   7        4.38        3.31      1.39 o 
   5  10   7      262.91      321.86     11.38 o 
  -5  11   7       57.09       56.57      3.18 o 
  -4  11   7       97.91       96.10      2.55 o 
  -3  11   7       86.82       91.74      2.52 o 
  -2  11   7      387.80      376.83      5.57 o 
  -1  11   7       68.94       60.49      2.39 o 
   0  11   7        3.62        0.00      1.43 o 
   1  11   7        7.57        4.66      1.59 o 
   2  11   7      184.28      185.92      5.37 o 
   3  11   7       98.03       97.33      3.08 o 
   4  11   7       54.90       58.48      2.79 o 
  -5  12   7       86.79       85.74      3.78 o 
  -4  12   7        0.53        0.58      1.00 o 
  -3  12   7       89.54       91.24      2.56 o 
  -2  12   7      374.90      362.83      7.32 o 
  -1  12   7      149.97      157.75      4.28 o 
   0  12   7       20.74       18.09      2.14 o 
   1  12   7      246.69      247.79      6.52 o 
   2  12   7      227.75      235.14      6.39 o 
   3  12   7       89.02       88.54      4.03 o 
   4  12   7       55.40       69.43      3.07 o 
  -4  13   7       16.14       13.48      1.46 o 
  -3  13   7      276.37      266.23      4.70 o 
  -2  13   7      298.38      309.32      6.05 o 
  -1  13   7        9.23        5.92      1.44 o 
   0  13   7      419.45      409.00      9.20 o 
   1  13   7        0.27        0.00      1.53 o 
   2  13   7       95.84       93.11      4.09 o 
   3  13   7       33.91       29.13      3.63 o 
  -3  14   7       48.70       44.78      2.55 o 
  -2  14   7       17.21       16.88      1.83 o 
  -1  14   7      190.00      194.81      6.16 o 
   0  14   7        7.01        4.37      1.97 o 
   1  14   7      183.47      186.49      5.91 o 
   2  14   7        0.19        8.26      7.78 o 
  -1  15   7       22.02       22.05      2.68 o 
   0  15   7      158.47      163.36      7.63 o 
  -8   0   8        3.74        2.24      2.54 o 
  -6   0   8      949.65      961.31     23.71 o 
  -4   0   8      862.43      828.45     13.35 o 
  -2   0   8     7818.30     8305.39    170.80 o 
   0   0   8      534.86      558.25      9.70 o 
   2   0   8     1130.35      969.78     31.09 o 
   4   0   8     3760.85     3803.59     57.45 o 
   6   0   8      100.76      111.94      6.31 o 
  -8   1   8        0.00        0.00      1.69 o 
  -7   1   8       29.73       28.07      2.45 o 
  -6   1   8        0.68        0.00      1.69 o 
  -5   1   8      834.21      856.33     14.85 o 
  -4   1   8       35.90       41.97      1.53 o 
  -3   1   8      616.27      592.19      8.02 o 
  -2   1   8     1228.71     1313.68     20.01 o 
  -1   1   8      569.87      608.35     10.19 o 
   0   1   8      126.06      128.16      2.33 o 
   1   1   8      741.59      673.31      8.14 o 
   2   1   8      771.35      750.44     10.53 o 
   3   1   8      316.52      298.29      4.34 o 
   4   1   8      389.23      353.18      5.14 o 
   5   1   8      874.86      948.01     17.40 o 
   6   1   8       43.56       38.93      3.07 o 
  -8   2   8        7.62        2.59      1.72 o 
  -7   2   8        2.72        1.85      1.25 o 
  -6   2   8      348.33      340.70     10.59 o 
  -5   2   8       57.05       59.07      2.60 o 
  -4   2   8       60.68       67.20      1.82 o 
  -3   2   8      319.99      344.25     10.67 o 
  -2   2   8     4491.53     4661.34     67.54 o 
  -1   2   8       83.73       79.13      2.35 o 
   0   2   8        2.81        2.65      0.67 o 
   1   2   8      619.96      639.70      7.71 o 
   2   2   8     1992.38     1947.42     21.32 o 
   3   2   8      311.08      303.34      4.42 o 
   4   2   8      200.83      203.25      3.56 o 
   5   2   8       17.64       19.45      4.35 o 
   6   2   8       50.84       49.38      3.42 o 
  -8   3   8       39.37       36.52      3.78 o 
  -7   3   8        8.20        6.65      1.77 o 
  -6   3   8       80.99       71.02      3.28 o 
  -5   3   8      845.62      809.47     11.40 o 
  -4   3   8       97.22       99.37      2.26 o 
  -3   3   8     2125.01     2299.65     38.75 o 
  -2   3   8     1796.42     1948.73     23.71 o 
  -1   3   8     1886.22     1845.24     22.44 o 
   0   3   8      118.73      153.06      2.88 o 
   1   3   8     5991.52     5937.37     62.63 o 
   2   3   8      650.02      640.83      7.88 o 
   3   3   8        5.32        3.26      0.72 o 
   4   3   8      201.92      187.43      3.39 o 
   5   3   8      321.45      326.73      7.89 o 
   6   3   8       52.73       50.03      4.42 o 
  -8   4   8       69.94       74.02      3.91 o 
  -7   4   8       77.23       74.67      3.62 o 
  -6   4   8      294.78      284.58      6.71 o 
  -5   4   8      110.43      101.85      4.60 o 
  -4   4   8      202.65      199.02      3.14 o 
  -3   4   8        4.99        5.64      0.83 o 
  -2   4   8     2634.91     2603.38     31.37 o 
  -1   4   8     2220.70     2352.06     28.41 o 
   0   4   8     1225.13     1196.81     15.40 o 
   1   4   8        2.29        1.20      0.63 o 
   2   4   8     3120.17     3074.50     33.07 o 
   3   4   8       53.34       52.11      1.72 o 
   4   4   8       22.48       21.90      1.95 o 
   5   4   8        6.43        5.20      1.93 o 
   6   4   8       74.33       76.67      4.01 o 
  -7   5   8      138.41      136.26      4.75 o 
  -6   5   8       57.17       48.63      2.88 o 
  -5   5   8       15.24       14.45      1.68 o 
  -4   5   8       35.97       39.45      1.46 o 
  -3   5   8      154.47      155.05      3.73 o 
  -2   5   8        0.01        0.00      0.64 o 
  -1   5   8      861.89      827.98     10.84 o 
   0   5   8       14.87       13.45      0.81 o 
   1   5   8     3720.88     3654.32     39.02 o 
   2   5   8       47.78       50.65      1.69 o 
   3   5   8      520.50      535.53      7.05 o 
   4   5   8      106.00      102.33      2.58 o 
   5   5   8      310.58      306.17      7.52 o 
   6   5   8        3.61        1.74      2.88 o 
  -7   6   8       16.66       13.84      2.15 o 
  -6   6   8      347.49      322.91      7.37 o 
  -5   6   8        5.81        4.99      1.44 o 
  -4   6   8      130.86      123.72      2.49 o 
  -3   6   8       83.97       89.62      2.31 o 
  -2   6   8      596.06      589.30      8.24 o 
  -1   6   8      116.81      100.31      4.55 o 
   0   6   8      892.51      890.35     10.22 o 
   1   6   8      473.57      475.23      7.09 o 
   2   6   8      411.92      380.77      5.36 o 
   3   6   8      165.57      167.42      2.74 o 
   4   6   8        5.15        5.13      1.05 o 
   5   6   8        0.44        0.00      1.56 o 
   6   6   8        3.19        0.61      1.99 o 
  -7   7   8       23.78       20.29      2.33 o 
  -6   7   8       95.77       88.15      3.75 o 
  -5   7   8      429.91      402.87      8.29 o 
  -4   7   8       70.41       76.12      2.12 o 
  -3   7   8      928.38      915.81     10.73 o 
  -2   7   8       94.31      104.15      2.57 o 
  -1   7   8       15.87       25.11      1.42 o 
   0   7   8      520.41      541.06      7.75 o 
   1   7   8     1083.13     1091.55     14.55 o 
   2   7   8       62.54       57.35      2.18 o 
   3   7   8       44.82       47.76      1.60 o 
   4   7   8      331.34      334.26      5.30 o 
   5   7   8      514.01      551.74     20.33 o 
   6   7   8       72.21       81.42      4.37 o 
  -7   8   8        2.15        2.15      1.76 o 
  -6   8   8      313.36      296.37     11.68 o 
  -5   8   8       23.82       21.12      1.99 o 
  -4   8   8      789.40      770.20      9.44 o 
  -3   8   8        2.73        3.45      1.23 o 
  -2   8   8     1340.41     1346.66     17.36 o 
  -1   8   8      310.00      304.41      5.09 o 
   0   8   8       70.93       62.01      2.44 o 
   1   8   8      232.84      229.21      5.51 o 
   2   8   8      482.93      479.79      7.48 o 
   3   8   8       12.63       12.39      1.16 o 
   4   8   8      634.31      675.47     10.29 o 
   5   8   8       65.78       74.66     10.14 o 
  -6   9   8       66.35       70.59      3.62 o 
  -5   9   8      144.35      142.69      4.46 o 
  -4   9   8       68.08       63.05      2.06 o 
  -3   9   8      129.01      132.18      2.87 o 
  -2   9   8      194.29      179.15      3.84 o 
  -1   9   8        6.58       10.06      1.15 o 
   0   9   8      119.13      114.56      2.88 o 
   1   9   8      224.57      229.22      5.63 o 
   2   9   8      151.68      148.28      4.53 o 
   3   9   8      338.91      342.73      5.98 o 
   4   9   8       58.97       63.80      2.44 o 
   5   9   8      512.86      562.25     16.70 o 
  -6  10   8       82.51       85.94      3.82 o 
  -5  10   8        9.20       12.53      2.96 o 
  -4  10   8        7.25       10.56      1.15 o 
  -3  10   8      273.77      266.77      4.41 o 
  -2  10   8      418.32      417.63      6.85 o 
  -1  10   8      148.06      144.10      3.45 o 
   0  10   8      102.83      103.54      4.40 o 
   1  10   8      246.19      253.51      6.22 o 
   2  10   8       38.16       39.29      2.76 o 
   3  10   8       20.98       16.22      1.92 o 
   4  10   8      377.59      413.56      9.09 o 
  -5  11   8      158.78      162.20      5.01 o 
  -4  11   8       22.75       19.10      1.40 o 
  -3  11   8      148.79      150.78      3.25 o 
  -2  11   8      161.54      160.48      3.94 o 
  -1  11   8      115.34      115.34      3.22 o 
   0  11   8       10.41        7.98      1.62 o 
   1  11   8      122.80      131.49      7.36 o 
   2  11   8      232.50      239.49      6.24 o 
   3  11   8      166.48      183.11      5.51 o 
   4  11   8       27.70       26.05      2.65 o 
  -5  12   8      102.59      103.75      7.01 o 
  -4  12   8       46.98       47.57      4.00 o 
  -3  12   8       70.92       75.72      2.44 o 
  -2  12   8      241.62      245.91      4.36 o 
  -1  12   8       40.21       41.16      2.31 o 
   0  12   8      101.84      107.96      4.21 o 
   1  12   8      109.61      106.97      4.21 o 
   2  12   8      240.99      242.39      6.47 o 
   3  12   8       21.65       20.75      2.36 o 
  -4  13   8      259.35      244.22      4.58 o 
  -3  13   8      105.62       95.10      2.76 o 
  -2  13   8       24.51       22.45      1.56 o 
  -1  13   8       86.47       97.15      4.83 o 
   0  13   8      162.31      151.34      5.09 o 
   1  13   8      404.59      420.51      9.47 o 
   2  13   8        0.54        0.00      1.64 o 
   3  13   8        0.67        1.69      1.69 o 
  -3  14   8        5.37        4.39      1.50 o 
  -2  14   8       53.44       52.34      2.63 o 
  -1  14   8       13.49       11.98      2.21 o 
   0  14   8      172.96      181.48      5.91 o 
   1  14   8       87.95       82.64      4.29 o 
  -7   0   9      228.81      247.80      8.90 o 
  -5   0   9      401.00      371.07     10.64 o 
  -3   0   9     5751.97     6362.54    129.89 o 
  -1   0   9     1005.58     1036.02     23.31 o 
   1   0   9     2498.83     2620.16     40.17 o 
   3   0   9       35.11       43.12      2.34 o 
   5   0   9     1126.82     1108.94     28.23 o 
  -8   1   9       14.70        7.45      1.91 o 
  -7   1   9        4.34        1.75      1.44 o 
  -6   1   9      241.38      252.67      8.60 o 
  -5   1   9      123.28      122.04      3.60 o 
  -4   1   9       88.84      104.30      2.40 o 
  -3   1   9      285.73      339.15      6.23 o 
  -2   1   9     5536.28     5933.80     85.90 o 
  -1   1   9      567.32      579.90     10.00 o 
   0   1   9      631.47      684.06      8.29 o 
   1   1   9       10.11       10.79      1.31 o 
   2   1   9      172.09      166.68      3.45 o 
   3   1   9      170.15      170.56      3.07 o 
   4   1   9       92.07       99.20      3.07 o 
   5   1   9        6.24        5.73      1.98 o 
   6   1   9        2.38        3.62      1.77 o 
  -8   2   9        6.46        7.43      1.99 o 
  -7   2   9       26.31       22.69      2.21 o 
  -6   2   9      101.15       94.79      5.17 o 
  -5   2   9      253.97      271.78      6.05 o 
  -4   2   9      330.35      335.33      4.51 o 
  -3   2   9     1086.79     1124.19     17.46 o 
  -2   2   9      173.57      161.83      3.80 o 
  -1   2   9      649.77      652.30      8.64 o 
   0   2   9      226.71      214.51      3.95 o 
   1   2   9     1822.88     1683.24     18.65 o 
   2   2   9      290.28      279.77      4.15 o 
   3   2   9      199.84      205.69      3.49 o 
   4   2   9       15.09       12.88      1.22 o 
   5   2   9      901.34      892.49     16.68 o 
   6   2   9       34.94       35.99      2.98 o 
  -8   3   9       28.64       29.46      3.06 o 
  -7   3   9        6.19        7.26      1.79 o 
  -6   3   9      751.06      728.60     13.35 o 
  -5   3   9      223.04      235.03      4.44 o 
  -4   3   9       86.57      101.80      1.88 o 
  -3   3   9      628.52      618.18      7.33 o 
  -2   3   9     1087.27     1065.15     13.58 o 
  -1   3   9     1989.72     2002.49     24.38 o 
   0   3   9       64.30       42.98      1.66 o 
   1   3   9       89.30       73.41      1.89 o 
   2   3   9     1548.68     1431.74     16.19 o 
   3   3   9      505.28      482.89      6.46 o 
   4   3   9     1301.88     1280.84     14.95 o 
   5   3   9       44.13       36.81      2.97 o 
   6   3   9        7.59        7.80      2.05 o 
  -7   4   9      177.28      166.77      5.28 o 
  -6   4   9       33.74       28.80      2.44 o 
  -5   4   9       67.33       65.51      2.86 o 
  -4   4   9      361.66      349.50      5.23 o 
  -3   4   9       25.14       17.55      1.14 o 
  -2   4   9       45.36       55.73      1.74 o 
  -1   4   9       58.27       42.60      1.44 o 
   0   4   9        0.71        0.00      0.61 o 
   1   4   9     4498.30     4307.82     45.81 o 
   2   4   9        3.07        5.43      1.73 o 
   3   4   9      131.11      119.75      2.62 o 
   4   4   9        3.58        3.34      1.05 o 
   5   4   9      147.24      149.09      8.28 o 
   6   4   9       10.55        8.37      2.19 o 
  -7   5   9        2.21        0.00      1.74 o 
  -6   5   9      699.22      639.67     12.17 o 
  -5   5   9       73.13       68.70      2.91 o 
  -4   5   9       55.09       57.14      1.70 o 
  -3   5   9       36.00       37.64      1.85 o 
  -2   5   9       93.06       83.60      2.14 o 
  -1   5   9      169.22      167.61      3.41 o 
   0   5   9     1352.38     1385.45     15.19 o 
   1   5   9      227.35      229.87      3.70 o 
   2   5   9     1989.04     1938.01     21.53 o 
   3   5   9        9.39        8.26      1.02 o 
   4   5   9      289.03      292.72      5.57 o 
   5   5   9       50.95       46.77      3.20 o 
   6   5   9        0.37        0.00      1.69 o 
  -7   6   9      293.67      287.66      7.27 o 
  -6   6   9       22.40       20.28      2.20 o 
  -5   6   9      126.92      128.77      4.00 o 
  -4   6   9      193.81      184.51      3.21 o 
  -3   6   9      452.29      425.82      6.45 o 
  -2   6   9      327.61      350.34      7.65 o 
  -1   6   9       55.67       55.26      1.77 o 
   0   6   9        0.30        0.13      0.67 o 
   1   6   9     3969.64     3968.47     48.53 o 
   2   6   9       10.21       14.76      1.13 o 
   3   6   9       77.75       83.77      2.33 o 
   4   6   9       13.96       14.73      1.31 o 
   5   6   9      147.48      147.46      5.17 o 
   6   6   9       56.25       57.96      3.95 o 
  -7   7   9       25.53       28.71      2.58 o 
  -6   7   9      396.98      401.09      8.73 o 
  -5   7   9       62.95       58.06      2.97 o 
  -4   7   9      749.97      746.11     11.33 o 
  -3   7   9      526.46      540.39      7.93 o 
  -2   7   9     1091.24     1088.68     15.24 o 
  -1   7   9      180.13      170.99      3.36 o 
   0   7   9        7.80        5.53      1.12 o 
   1   7   9       84.80       74.13      2.38 o 
   2   7   9        2.73        3.34      1.08 o 
   3   7   9      260.83      264.71      5.25 o 
   4   7   9      269.78      290.84      5.02 o 
   5   7   9       60.24       63.41      3.67 o 
  -6   8   9       27.63       29.23      2.58 o 
  -5   8   9      187.19      181.78      5.10 o 
  -4   8   9      174.54      173.08      3.29 o 
  -3   8   9     1903.10     1841.35     27.38 o 
  -2   8   9      601.44      578.97      8.49 o 
  -1   8   9        1.98        6.18      1.64 o 
   0   8   9        9.17        6.66      1.02 o 
   1   8   9      305.47      292.95      6.58 o 
   2   8   9      139.28      128.76      4.15 o 
   3   8   9       16.48       15.58      1.34 o 
   4   8   9      143.17      142.95      3.37 o 
   5   8   9      383.38      429.42     12.53 o 
  -6   9   9       12.79        6.78      1.97 o 
  -5   9   9        0.04        0.00      1.37 o 
  -4   9   9      124.82      123.79      2.84 o 
  -3   9   9       63.08       54.71      2.47 o 
  -2   9   9     1441.97     1451.51     22.70 o 
  -1   9   9      356.83      336.27      5.72 o 
   0   9   9      248.64      241.94      4.54 o 
   1   9   9        0.48        0.30      1.76 o 
   2   9   9       37.20       33.95      2.43 o 
   3   9   9       63.26       61.14      3.73 o 
   4   9   9      113.37      126.86      3.27 o 
   5   9   9        0.06        4.18      3.18 o 
  -6  10   9       33.56       36.31      3.83 o 
  -5  10   9       61.21       58.91      3.20 o 
  -4  10   9      118.97      108.84      2.70 o 
  -3  10   9      585.84      590.84      7.86 o 
  -2  10   9      108.62       96.57      3.03 o 
  -1  10   9      289.47      276.85      5.14 o 
   0  10   9      473.69      465.28      9.43 o 
   1  10   9      274.20      274.77      6.67 o 
   2  10   9      204.02      200.13      5.49 o 
   3  10   9       54.58       52.01      3.13 o 
   4  10   9      106.13      107.48      4.47 o 
  -5  11   9       83.60       91.50      7.56 o 
  -4  11   9       12.90       16.17      1.38 o 
  -3  11   9       61.94       60.81      2.22 o 
  -2  11   9      388.24      383.54      6.69 o 
  -1  11   9       46.32       38.04      2.15 o 
   0  11   9       91.72       97.43      4.00 o 
   1  11   9       29.69       31.30      2.50 o 
   2  11   9      193.08      213.66      8.23 o 
   3  11   9       19.43       17.62      2.58 o 
   4  11   9      157.04      186.06      5.89 o 
  -4  12   9       13.04       16.48      1.43 o 
  -3  12   9       89.64       98.36      2.79 o 
  -2  12   9       47.70       41.14      2.91 o 
  -1  12   9       78.47       79.37      2.82 o 
   0  12   9       96.72       99.19      4.15 o 
   1  12   9       22.25       26.70      2.55 o 
   2  12   9       75.99       84.43      3.91 o 
   3  12   9       19.93       18.49      2.24 o 
  -4  13   9        1.00        0.38      1.17 o 
  -3  13   9       49.27       45.72      2.13 o 
  -2  13   9       88.30       83.30      2.66 o 
  -1  13   9       23.41       19.58      1.76 o 
   0  13   9      109.07      117.15      4.71 o 
   1  13   9        5.07        2.96      2.68 o 
   2  13   9       45.92       51.62      3.40 o 
  -2  14   9        3.89        4.12      1.46 o 
  -1  14   9       69.82       66.25      3.83 o 
   0  14   9        0.24        0.00      1.66 o 
   1  14   9      238.85      248.29      7.16 o 
  -8   0  10        1.01        0.00      2.44 o 
  -6   0  10      381.00      382.01     11.48 o 
  -4   0  10       59.80       75.86      2.57 o 
  -2   0  10     2558.34     2644.37     55.72 o 
   0   0  10      384.06      477.70      8.87 o 
   2   0  10        6.00        6.04      1.15 o 
   4   0  10     2407.97     2398.38     79.31 o 
   6   0  10      107.23      108.61      6.61 o 
  -8   1  10       53.84       42.20      4.37 o 
  -7   1  10      143.13      128.95      5.29 o 
  -6   1  10        1.32        0.00      1.79 o 
  -5   1  10       72.63       72.55      2.86 o 
  -4   1  10      198.89      202.68      3.19 o 
  -3   1  10     2189.48     2179.88     32.55 o 
  -2   1  10        0.76        0.00      1.03 o 
  -1   1  10       35.50       42.78      3.45 o 
   0   1  10      941.52      962.16     11.32 o 
   1   1  10      339.34      296.15      4.85 o 
   2   1  10       24.25       23.37      1.23 o 
   3   1  10       27.09       30.23      1.64 o 
   4   1  10      157.95      146.99      3.12 o 
   5   1  10      831.48      815.47     18.57 o 
   6   1  10        0.05        1.29      1.70 o 
  -7   2  10      117.47      122.53      6.51 o 
  -6   2  10      382.90      366.25     11.33 o 
  -5   2  10      790.80      779.68     13.79 o 
  -4   2  10      284.48      305.15      4.31 o 
  -3   2  10       39.55       35.59      3.75 o 
  -2   2  10     2594.02     2620.52     38.94 o 
  -1   2  10      254.03      243.71      4.51 o 
   0   2  10     1598.38     1613.32     17.45 o 
   1   2  10      276.54      283.47      4.21 o 
   2   2  10      135.77      114.87      2.41 o 
   3   2  10      625.65      584.45      7.60 o 
   4   2  10      615.95      593.37      7.87 o 
   5   2  10      140.00      136.81      4.94 o 
   6   2  10       27.59       24.67      2.76 o 
  -7   3  10        1.32        0.00      1.76 o 
  -6   3  10       47.01       43.53      3.78 o 
  -5   3  10      108.20      115.09      2.93 o 
  -4   3  10      658.45      706.97      7.61 o 
  -3   3  10      913.54      975.00     12.70 o 
  -2   3  10        9.07        9.68      0.89 o 
  -1   3  10       49.24       55.18      1.63 o 
   0   3  10      811.34      794.41     10.86 o 
   1   3  10     2356.62     2315.43     25.34 o 
   2   3  10       97.81       97.33      2.28 o 
   3   3  10       25.15       25.25      1.42 o 
   4   3  10        4.26        4.12      1.30 o 
   5   3  10       35.55       35.96      4.95 o 
   6   3  10        3.07        1.39      1.77 o 
  -7   4  10        0.14        0.00      1.70 o 
  -6   4  10      446.43      418.77      8.87 o 
  -5   4  10      179.96      180.55      4.81 o 
  -4   4  10      188.03      189.06      3.20 o 
  -3   4  10       34.66       32.20      2.43 o 
  -2   4  10      107.24      109.66      2.43 o 
  -1   4  10      253.37      258.47      4.19 o 
   0   4  10     1916.51     1942.49     24.51 o 
   1   4  10      232.87      238.52      6.97 o 
   2   4  10      628.42      579.88      7.53 o 
   3   4  10      538.73      537.04      7.22 o 
   4   4  10      385.71      364.10      5.55 o 
   5   4  10        1.45        0.00      2.81 o 
   6   4  10       34.29       33.42      2.99 o 
  -7   5  10      400.11      393.04      8.92 o 
  -6   5  10       16.53       15.11      2.06 o 
  -5   5  10       59.94       58.19      2.86 o 
  -4   5  10       51.04       57.36      1.77 o 
  -3   5  10       52.60       46.41      1.93 o 
  -2   5  10       70.67       71.57      2.03 o 
  -1   5  10        1.88        3.42      0.81 o 
   0   5  10       74.96       71.23      2.20 o 
   1   5  10     5655.39     5643.73     59.81 o 
   2   5  10        7.31        7.76      0.95 o 
   3   5  10      364.85      369.93      5.53 o 
   4   5  10        9.74        6.25      1.15 o 
   5   5  10       46.84       49.72      3.37 o 
  -7   6  10        0.24        1.03      1.86 o 
  -6   6  10      630.24      615.61     11.94 o 
  -5   6  10       34.98       35.38      2.63 o 
  -4   6  10        1.33        0.74      1.12 o 
  -3   6  10       52.97       55.51      2.01 o 
  -2   6  10       85.64       82.22      3.15 o 
  -1   6  10       51.13       60.35      1.91 o 
   0   6  10     1377.63     1371.58     17.90 o 
   1   6  10       28.68       27.17      1.68 o 
   2   6  10      989.49      983.23     11.86 o 
   3   6  10       42.03       40.13      1.87 o 
   4   6  10      435.34      452.06      6.66 o 
   5   6  10        0.45        0.91      1.73 o 
  -7   7  10       19.59       17.42      2.39 o 
  -6   7  10       19.16       14.04      2.23 o 
  -5   7  10        6.68        6.28      1.55 o 
  -4   7  10      140.66      155.87      3.10 o 
  -3   7  10     1613.95     1652.84     20.98 o 
  -2   7  10       31.46       27.79      1.96 o 
  -1   7  10       17.83       18.38      1.30 o 
   0   7  10        2.37        1.61      1.19 o 
   1   7  10     1011.18     1028.35     19.39 o 
   2   7  10      455.72      440.00      6.24 o 
   3   7  10       13.37       12.06      1.25 o 
   4   7  10       31.04       29.26      1.81 o 
   5   7  10      239.85      256.80      7.10 o 
  -6   8  10       28.28       21.02      2.21 o 
  -5   8  10        8.34        9.80      3.31 o 
  -4   8  10       33.75       38.98      2.25 o 
  -3   8  10       32.75       42.57      2.15 o 
  -2   8  10      808.68      820.63     11.42 o 
  -1   8  10      500.12      504.60      8.34 o 
   0   8  10       38.81       36.48      2.42 o 
   1   8  10      100.95       96.62      3.51 o 
   2   8  10       10.10        7.68      1.71 o 
   3   8  10      204.41      213.24      4.04 o 
   4   8  10      124.94      141.52      3.45 o 
   5   8  10        3.88        3.68      2.08 o 
  -6   9  10       12.65        9.98      1.98 o 
  -5   9  10       75.09       60.97      3.05 o 
  -4   9  10       90.45       85.56      2.43 o 
  -3   9  10     1792.76     1717.40     22.07 o 
  -2   9  10      365.47      349.65      6.01 o 
  -1   9  10      306.38      303.46      5.38 o 
   0   9  10       11.87       13.42      1.68 o 
   1   9  10       71.54       68.35      3.10 o 
   2   9  10        0.01        0.00      1.10 o 
   3   9  10        2.84        1.28      1.16 o 
   4   9  10      444.21      469.87      8.57 o 
  -5  10  10      139.32      142.74      4.62 o 
  -4  10  10      206.65      205.78      3.89 o 
  -3  10  10      111.58      109.16      2.76 o 
  -2  10  10     1169.30     1180.17     15.96 o 
  -1  10  10        3.84        2.93      1.22 o 
   0  10  10      212.79      212.17      5.83 o 
   1  10  10        2.31        3.89      1.60 o 
   2  10  10       11.95       13.23      1.91 o 
   3  10  10        3.26        2.08      2.21 o 
   4  10  10      240.16      283.13      7.38 o 
  -5  11  10        9.92       10.60      2.02 o 
  -4  11  10        4.55        4.66      1.21 o 
  -3  11  10      366.47      367.03      5.69 o 
  -2  11  10        6.15        6.02      1.37 o 
  -1  11  10      160.08      151.08      3.76 o 
   0  11  10      200.37      197.55      5.74 o 
   1  11  10      123.81      125.28      4.59 o 
   2  11  10       56.10       53.68      3.78 o 
   3  11  10       62.27       64.06      3.59 o 
  -4  12  10       29.29       28.03      1.73 o 
  -3  12  10        0.76        0.00      1.12 o 
  -2  12  10       66.98       67.48      2.77 o 
  -1  12  10       62.97       55.51      4.37 o 
   0  12  10      194.74      194.22      5.85 o 
   1  12  10       66.27       61.66      3.58 o 
   2  12  10       33.49       36.39      3.16 o 
  -3  13  10        7.52       12.87      1.46 o 
  -2  13  10        2.77        2.68      1.40 o 
  -1  13  10       11.57       11.09      2.17 o 
   0  13  10      177.90      175.41      5.82 o 
   1  13  10      574.20      611.16     16.08 o 
  -1  14  10       10.59       11.99      2.93 o 
   0  14  10      139.76      144.09      5.34 o 
  -7   0  11       22.30       24.41      3.23 o 
  -5   0  11       18.16       18.59      2.34 o 
  -3   0  11     5387.58     5738.61    117.91 o 
  -1   0  11       49.40       72.72      3.98 o 
   1   0  11      884.53      859.76     16.45 o 
   3   0  11      588.48      527.05     16.38 o 
   5   0  11      545.35      515.57     15.81 o 
  -7   1  11       26.69       25.93      2.35 o 
  -6   1  11      260.18      260.92      8.90 o 
  -5   1  11      165.59      169.80      6.61 o 
  -4   1  11      194.99      191.55      3.17 o 
  -3   1  11      230.36      241.29      5.17 o 
  -2   1  11      467.42      442.06      8.28 o 
  -1   1  11       15.96       19.74      1.67 o 
   0   1  11      629.37      643.43      8.16 o 
   1   1  11      334.52      332.38      4.96 o 
   2   1  11       33.80       28.40      1.56 o 
   3   1  11        2.40        0.75      0.85 o 
   4   1  11      510.80      488.31      8.26 o 
   5   1  11       30.79       28.84      2.58 o 
   6   1  11      115.13      123.80      5.24 o 
  -7   2  11      175.61      172.49      7.75 o 
  -6   2  11       20.32       24.95      2.93 o 
  -5   2  11        3.86        4.03      1.99 o 
  -4   2  11      150.18      155.16      3.09 o 
  -3   2  11     2240.80     2245.92     33.70 o 
  -2   2  11      167.05      179.14      4.28 o 
  -1   2  11      163.39      161.74      5.80 o 
   0   2  11      999.45      976.43     13.16 o 
   1   2  11     1206.71     1124.01     13.12 o 
   2   2  11       60.18       61.88      1.86 o 
   3   2  11        2.85        1.50      0.88 o 
   4   2  11        0.79        0.00      1.04 o 
   5   2  11      161.28      155.14      5.29 o 
  -7   3  11        5.12        0.94      1.84 o 
  -6   3  11      159.09      163.00      4.90 o 
  -5   3  11      368.82      357.24     11.86 o 
  -4   3  11      127.97      135.46      2.36 o 
  -3   3  11      227.14      230.12      4.10 o 
  -2   3  11      644.29      667.43      9.15 o 
  -1   3  11      669.11      699.65      9.40 o 
   0   3  11     1418.63     1405.26     18.26 o 
   1   3  11      158.19      155.78      3.97 o 
   2   3  11        1.93        0.87      0.75 o 
   3   3  11      527.54      534.21      7.27 o 
   4   3  11      587.08      577.93      7.88 o 
   5   3  11      100.34      111.94      4.55 o 
  -7   4  11      224.83      214.26      6.27 o 
  -6   4  11        0.50        0.00      1.65 o 
  -5   4  11      108.09      105.85      3.71 o 
  -4   4  11      140.23      150.51      2.90 o 
  -3   4  11      569.02      537.37      7.81 o 
  -2   4  11        0.53        0.00      0.91 o 
  -1   4  11       31.16       29.02      1.28 o 
   0   4  11      481.89      477.75      7.29 o 
   1   4  11     2868.31     2778.47     30.27 o 
   2   4  11      263.59      222.79      3.81 o 
   3   4  11     1517.70     1457.68     16.89 o 
   4   4  11        5.29        1.29      1.34 o 
   5   4  11        9.73        6.68      1.93 o 
  -7   5  11       11.28       13.29      2.42 o 
  -6   5  11      604.15      605.91     22.29 o 
  -5   5  11       79.09       75.43      3.35 o 
  -4   5  11      238.16      243.68      3.95 o 
  -3   5  11       60.02       56.78      2.02 o 
  -2   5  11        2.70        2.24      0.80 o 
  -1   5  11        1.16        1.10      0.94 o 
   0   5  11     1307.21     1340.73     17.59 o 
   1   5  11       81.68       83.67      2.99 o 
   2   5  11      641.47      615.83      8.07 o 
   3   5  11       94.04       89.76      2.53 o 
   4   5  11      536.38      546.77      7.70 o 
   5   5  11        9.05        5.92      2.00 o 
  -7   6  11      164.95      167.21      5.46 o 
  -6   6  11        4.89        1.61      1.77 o 
  -5   6  11      382.07      382.35      8.18 o 
  -4   6  11        0.26        0.00      0.89 o 
  -3   6  11      214.34      216.78      4.14 o 
  -2   6  11      926.58      888.38     11.98 o 
  -1   6  11       80.23       79.55      3.01 o 
   0   6  11      450.51      433.01      8.53 o 
   1   6  11     1043.38     1045.10     14.26 o 
   2   6  11        0.82        1.55      0.87 o 
   3   6  11      600.09      598.90      8.13 o 
   4   6  11       94.41       91.35      2.83 o 
   5   6  11       20.86       22.00      2.49 o 
  -6   7  11      106.56      102.80      4.04 o 
  -5   7  11        6.34        2.35      1.45 o 
  -4   7  11      118.52      114.48      2.70 o 
  -3   7  11        7.18        8.24      1.42 o 
  -2   7  11      548.07      557.80     11.29 o 
  -1   7  11     1364.22     1402.67     22.59 o 
   0   7  11      221.71      213.01      5.41 o 
   1   7  11      667.07      665.91     12.17 o 
   2   7  11        5.91        5.66      0.98 o 
   3   7  11      354.79      361.30      5.66 o 
   4   7  11      553.34      596.76     11.28 o 
   5   7  11        1.25        0.00      1.95 o 
  -6   8  11        2.47        0.46      3.01 o 
  -5   8  11        2.18        0.52      1.43 o 
  -4   8  11      118.90      124.33      2.88 o 
  -3   8  11      864.40      897.64     17.42 o 
  -2   8  11       47.55       47.44      3.15 o 
  -1   8  11      210.29      219.20      5.58 o 
   0   8  11       17.80       17.98      1.88 o 
   1   8  11       81.25       81.95      3.98 o 
   2   8  11       30.25       32.27      2.47 o 
   3   8  11        1.00        0.00      1.53 o 
   4   8  11      180.39      203.95      4.32 o 
  -6   9  11       45.32       39.01      5.02 o 
  -5   9  11       15.91       15.75      1.98 o 
  -4   9  11       88.77       89.86      2.56 o 
  -3   9  11      186.88      182.81      4.14 o 
  -2   9  11      451.64      463.51      7.43 o 
  -1   9  11       64.34       64.57      3.18 o 
   0   9  11      755.66      789.17     14.28 o 
   1   9  11        0.09        0.00      1.24 o 
   2   9  11       13.35       13.91      1.88 o 
   3   9  11       61.78       62.30      4.15 o 
   4   9  11      157.59      184.76      4.82 o 
  -5  10  11       16.77       13.70      2.14 o 
  -4  10  11       18.84       15.99      1.64 o 
  -3  10  11      408.89      406.19      7.19 o 
  -2  10  11       25.95       24.50      1.84 o 
  -1  10  11      164.79      167.17      5.18 o 
   0  10  11      540.16      519.14     10.53 o 
   1  10  11      345.59      332.68      7.75 o 
   2  10  11       55.03       60.52      3.28 o 
   3  10  11        0.64        0.00      1.58 o 
  -5  11  11      159.33      168.40      5.33 o 
  -4  11  11       75.58       79.97      2.57 o 
  -3  11  11       43.11       44.54      2.12 o 
  -2  11  11      110.59      117.46      3.67 o 
  -1  11  11       58.91       57.40      3.34 o 
   0  11  11      345.05      330.39      7.97 o 
   1  11  11       25.48       21.87      2.71 o 
   2  11  11       21.83       19.24      2.29 o 
   3  11  11        4.57        1.90      1.80 o 
  -4  12  11        4.26        1.06      1.20 o 
  -3  12  11      169.06      167.39      3.68 o 
  -2  12  11       63.17       66.68      2.75 o 
  -1  12  11       76.68       74.48      3.87 o 
   0  12  11       73.97       80.53      4.02 o 
   1  12  11      281.94      293.10      7.61 o 
   2  12  11       45.72       45.91      3.21 o 
  -3  13  11       12.39        9.34      1.44 o 
  -2  13  11       41.67       39.18      3.19 o 
  -1  13  11        5.40        3.28      1.91 o 
   0  13  11      193.08      210.64      6.46 o 
   1  13  11        0.44        0.13      1.79 o 
  -6   0  12        6.10        5.22      1.94 o 
  -2   0  12     3393.75     3376.58     70.98 o 
   0   0  12     1891.64     1712.31     27.40 o 
   2   0  12       27.72       22.33      1.90 o 
   4   0  12      758.44      747.87     21.90 o 
  -7   1  12      148.02      145.01      4.86 o 
  -6   1  12        0.24        1.04      1.84 o 
  -5   1  12      241.58      240.59      8.35 o 
  -4   1  12       92.56       92.97      2.46 o 
  -3   1  12     1398.02     1450.31     22.54 o 
  -2   1  12      245.77      256.64      8.20 o 
  -1   1  12      155.18      150.63      4.42 o 
   0   1  12      153.78      145.91      3.49 o 
   1   1  12     1040.47     1011.42     14.17 o 
   2   1  12        0.32        0.00      0.76 o 
   3   1  12      117.12      110.48      2.68 o 
   4   1  12       65.09       64.37      2.64 o 
   5   1  12       95.22       93.55      4.25 o 
  -7   2  12       56.12       52.24      5.07 o 
  -6   2  12      117.15      125.12      6.06 o 
  -5   2  12       66.54       72.47      4.42 o 
  -4   2  12      312.46      325.69      5.36 o 
  -3   2  12      441.46      466.60      9.89 o 
  -2   2  12      221.11      222.61      7.09 o 
  -1   2  12       17.77       20.04      1.68 o 
   0   2  12     2295.35     2268.78     28.58 o 
   1   2  12      723.14      696.82      8.82 o 
   2   2  12        2.48        3.72      0.89 o 
   3   2  12       26.89       20.81      1.53 o 
   4   2  12      289.97      279.04      4.89 o 
   5   2  12        1.40        3.38      2.01 o 
  -7   3  12      220.01      224.54     15.73 o 
  -6   3  12        0.41        0.00      1.48 o 
  -5   3  12      191.82      186.11      5.00 o 
  -4   3  12        4.96        3.18      0.84 o 
  -3   3  12     1547.47     1592.02     20.09 o 
  -2   3  12      495.11      515.11     11.76 o 
  -1   3  12       65.07       67.30      2.70 o 
   0   3  12      378.56      343.60      5.78 o 
   1   3  12     1205.80     1156.02     13.62 o 
   2   3  12       20.67       23.32      1.64 o 
   3   3  12      106.19      100.80      2.66 o 
   4   3  12      134.93      130.00      3.13 o 
   5   3  12       21.15       23.55      2.46 o 
  -7   4  12       26.24       28.84      2.83 o 
  -6   4  12      474.96      478.33      9.94 o 
  -5   4  12      102.94       94.98      3.59 o 
  -4   4  12      966.23      988.61     13.25 o 
  -3   4  12       35.79       34.95      2.26 o 
  -2   4  12        1.44        3.13      1.69 o 
  -1   4  12       45.76       43.06      2.26 o 
   0   4  12     1106.34     1107.33     14.93 o 
   1   4  12       46.57       39.49      1.80 o 
   2   4  12       20.92       19.64      1.30 o 
   3   4  12       50.87       48.65      2.08 o 
   4   4  12      507.40      502.59      7.89 o 
   5   4  12       33.82       35.82      3.06 o 
  -7   5  12      154.41      156.29      5.69 o 
  -6   5  12        2.37        0.76      1.63 o 
  -5   5  12      414.11      423.19      8.83 o 
  -4   5  12      214.58      220.46      4.33 o 
  -3   5  12      577.18      596.46      8.68 o 
  -2   5  12      224.60      219.66      4.05 o 
  -1   5  12       18.96       21.79      3.31 o 
   0   5  12        0.28        0.00      0.84 o 
   1   5  12      206.48      205.28      4.22 o 
   2   5  12      144.24      132.10      4.12 o 
   3   5  12      483.43      482.90      6.95 o 
   4   5  12        6.08        4.42      1.23 o 
   5   5  12        1.86        1.77      1.77 o 
  -6   6  12      118.52      116.76      4.29 o 
  -5   6  12        0.77        0.27      1.37 o 
  -4   6  12       89.29       97.43      2.55 o 
  -3   6  12        8.20        7.40      1.16 o 
  -2   6  12        2.12        0.20      1.03 o 
  -1   6  12       76.89       83.14      3.30 o 
   0   6  12      629.37      628.74     11.53 o 
   1   6  12      473.38      472.07      7.56 o 
   2   6  12      330.94      332.26      8.65 o 
   3   6  12        0.31        0.44      1.01 o 
   4   6  12      439.93      458.12     11.03 o 
  -6   7  12        9.37        9.46      2.16 o 
  -5   7  12       11.18        7.68      1.67 o 
  -4   7  12       31.27       40.89      1.90 o 
  -3   7  12      263.33      286.42      6.78 o 
  -2   7  12        5.77        5.20      1.13 o 
  -1   7  12      613.69      614.26     11.47 o 
   0   7  12        0.58        1.75      1.26 o 
   1   7  12      403.42      398.96     18.09 o 
   2   7  12       76.49       71.02      3.33 o 
   3   7  12      355.60      370.09      5.90 o 
   4   7  12       78.77       87.95      4.06 o 
  -6   8  12       33.60       32.38      4.08 o 
  -5   8  12       14.15       12.28      1.94 o 
  -4   8  12       75.31       72.35      3.29 o 
  -3   8  12      199.86      195.65      4.22 o 
  -2   8  12      200.07      197.11      4.12 o 
  -1   8  12       13.30        8.98      1.63 o 
   0   8  12      716.54      752.39     17.80 o 
   1   8  12      154.83      152.73      4.69 o 
   2   8  12       49.13       52.52      4.67 o 
   3   8  12       54.20       53.64      2.73 o 
   4   8  12      312.25      332.78      7.78 o 
  -5   9  12        6.30        5.03      1.70 o 
  -4   9  12       87.76       88.10      2.61 o 
  -3   9  12      244.47      254.94      5.09 o 
  -2   9  12       33.32       21.48      2.15 o 
  -1   9  12       85.09       91.96      6.21 o 
   0   9  12       35.72       31.62      2.52 o 
   1   9  12       65.91       71.57      3.52 o 
   2   9  12        9.74        8.55      1.94 o 
   3   9  12       53.13       53.94      5.96 o 
  -5  10  12       58.90       67.02      3.47 o 
  -4  10  12      107.26       95.06      2.73 o 
  -3  10  12        1.14        3.28      1.42 o 
  -2  10  12       47.17       54.86      3.25 o 
  -1  10  12       23.28       22.04      2.28 o 
   0  10  12       61.09       64.80      6.39 o 
   1  10  12       19.90       16.66      2.10 o 
   2  10  12      127.19      126.91      4.55 o 
   3  10  12       20.66       21.34      2.30 o 
  -4  11  12        2.31        2.54      1.20 o 
  -3  11  12      425.32      403.80      7.15 o 
  -2  11  12       80.05       84.82      3.89 o 
  -1  11  12       95.14      100.38      4.34 o 
   0  11  12      121.69      131.58      4.95 o 
   1  11  12       95.52       90.10      4.18 o 
   2  11  12        6.57        5.97      1.93 o 
  -3  12  12      105.72      103.03      3.05 o 
  -2  12  12       41.29       36.72      3.04 o 
  -1  12  12        5.70        4.22      1.85 o 
   0  12  12      483.53      486.63     10.71 o 
   1  12  12        3.65        2.97      1.82 o 
  -1  13  12        3.24        2.66      1.85 o 
  -7   0  13       65.83       72.82      5.27 o 
  -3   0  13      191.31      173.13      6.56 o 
  -1   0  13     1589.27     1573.51     35.34 o 
   1   0  13     1309.05     1207.83     20.34 o 
   3   0  13      141.52      120.49      6.11 o 
   5   0  13       19.86       18.64      3.23 o 
  -7   1  13        1.11        1.44      2.68 o 
  -6   1  13        2.55        2.62      1.74 o 
  -5   1  13       34.65       32.66      3.58 o 
  -4   1  13      163.65      163.73      5.42 o 
  -3   1  13      116.21      110.15      3.52 o 
  -2   1  13       30.35       34.39      2.25 o 
  -1   1  13       46.80       43.79      2.60 o 
   0   1  13     2976.60     2967.84     37.23 o 
   1   1  13      131.91      131.40      3.42 o 
   2   1  13        0.91        1.02      0.93 o 
   3   1  13      151.74      136.55      4.08 o 
   4   1  13      212.39      199.27      5.00 o 
   5   1  13       28.83       29.43      2.81 o 
  -7   2  13      307.52      305.55     10.07 o 
  -6   2  13       21.35       19.98      2.93 o 
  -5   2  13        0.73        0.45      1.84 o 
  -4   2  13       35.05       34.66      2.60 o 
  -3   2  13      895.17      943.99     15.61 o 
  -2   2  13       39.30       41.91      3.28 o 
  -1   2  13      591.72      588.79     13.32 o 
   0   2  13      424.83      408.56      6.71 o 
   1   2  13      804.74      792.90      9.93 o 
   2   2  13      284.33      274.77      4.54 o 
   3   2  13      309.35      301.07      4.98 o 
   4   2  13       35.81       31.93      2.46 o 
   5   2  13        3.80        5.15      1.99 o 
  -7   3  13       59.49       61.44      4.82 o 
  -6   3  13       91.24       93.85      3.80 o 
  -5   3  13       28.05       29.15      2.26 o 
  -4   3  13      395.47      414.97      6.57 o 
  -3   3  13      111.34      117.21      2.96 o 
  -2   3  13      141.09      146.16      4.10 o 
  -1   3  13      409.57      389.11      9.44 o 
   0   3  13     1102.10     1065.30     14.52 o 
   1   3  13       83.21       83.08      2.28 o 
   2   3  13      126.70      127.45      2.97 o 
   3   3  13       13.76       11.48      1.32 o 
   4   3  13      515.39      515.55      7.46 o 
   5   3  13      147.19      151.43      5.60 o 
  -7   4  13      113.85      113.30      4.60 o 
  -6   4  13       16.56       15.68      2.14 o 
  -5   4  13       78.70       90.92      3.65 o 
  -4   4  13       37.36       45.97      2.76 o 
  -3   4  13     1239.16     1310.56     19.38 o 
  -2   4  13        6.61        5.20      1.36 o 
  -1   4  13        7.71        8.45      1.38 o 
   0   4  13      179.68      169.10      4.93 o 
   1   4  13        7.52        7.30      1.05 o 
   2   4  13      135.36      119.23      2.85 o 
   3   4  13      484.73      476.89      6.92 o 
   4   4  13       32.90       32.56      3.66 o 
  -6   5  13      191.70      193.00      5.69 o 
  -5   5  13       37.43       30.35      4.45 o 
  -4   5  13      864.00      887.91     12.28 o 
  -3   5  13       23.71       19.02      1.50 o 
  -2   5  13       18.20       16.14      1.73 o 
  -1   5  13       36.71       34.21      2.36 o 
   0   5  13       94.33       87.08      2.65 o 
   1   5  13      224.09      213.07      4.38 o 
   2   5  13      150.10      142.35      3.17 o 
   3   5  13        0.25        0.00      1.13 o 
   4   5  13      605.13      628.00      8.82 o 
  -6   6  13       32.14       41.56      3.11 o 
  -5   6  13      355.83      355.66      8.02 o 
  -4   6  13      251.31      242.57      4.82 o 
  -3   6  13      491.02      511.14     11.38 o 
  -2   6  13       76.83       80.30      3.28 o 
  -1   6  13        1.20        0.00      2.88 o 
   0   6  13        9.45       10.79      1.81 o 
   1   6  13       14.04       13.83      1.81 o 
   2   6  13       55.81       56.31      2.22 o 
   3   6  13      695.56      718.61      9.64 o 
   4   6  13       85.12       82.66      2.86 o 
  -6   7  13       46.29       45.61      3.14 o 
  -5   7  13        4.15        2.86      1.62 o 
  -4   7  13      491.05      497.35      7.93 o 
  -3   7  13      139.71      139.14      3.48 o 
  -2   7  13      164.58      167.77      4.88 o 
  -1   7  13        0.07        0.00      1.31 o 
   0   7  13      505.23      499.16      9.98 o 
   1   7  13       15.33       19.43      1.94 o 
   2   7  13       21.25       21.60      2.11 o 
   3   7  13      111.53      110.44      3.13 o 
   4   7  13       98.26      100.10      4.33 o 
  -6   8  13       41.61       49.43      3.65 o 
  -5   8  13        0.65        0.00      2.68 o 
  -4   8  13      113.89      116.14      2.92 o 
  -3   8  13       93.38       97.99      3.04 o 
  -2   8  13       58.20       46.66      4.37 o 
  -1   8  13      454.05      452.76      9.42 o 
   0   8  13       34.54       32.02      2.53 o 
   1   8  13      176.69      181.72      5.32 o 
   2   8  13       32.37       33.56      4.60 o 
   3   8  13      130.45      131.90      3.99 o 
  -5   9  13        5.49        6.41      1.85 o 
  -4   9  13       38.79       37.03      1.99 o 
  -3   9  13       20.18       16.15      1.61 o 
  -2   9  13       14.64       15.17      2.02 o 
  -1   9  13      174.51      192.40     10.02 o 
   0   9  13      948.75      959.24     17.08 o 
   1   9  13      194.56      189.74      6.41 o 
   2   9  13        9.50        9.48      1.90 o 
   3   9  13       34.99       31.76      2.77 o 
  -4  10  13       11.22        5.74      1.23 o 
  -3  10  13       71.32       82.17      3.77 o 
  -2  10  13        5.99        8.76      1.78 o 
  -1  10  13      255.14      268.88      6.98 o 
   0  10  13       98.54      110.79      4.39 o 
   1  10  13      251.20      252.75      7.51 o 
   2  10  13        7.32        4.41      1.75 o 
  -4  11  13      124.48      129.25      3.30 o 
  -3  11  13       84.23       94.23      4.25 o 
  -2  11  13       39.83       38.75      3.06 o 
  -1  11  13       11.49        9.97      2.26 o 
   0  11  13      445.12      484.79     10.68 o 
   1  11  13        5.42        4.87      1.84 o 
  -2  12  13      212.66      222.75      6.58 o 
  -1  12  13       63.16       67.78      3.88 o 
   0  12  13       36.30       35.89      3.01 o 
  -6   0  14      169.31      169.26      7.21 o 
  -4   0  14      170.77      178.95      6.31 o 
  -2   0  14      864.09      896.88     21.77 o 
   0   0  14     3178.72     3107.95     66.61 o 
   2   0  14      193.32      185.48      5.29 o 
   4   0  14        4.67        5.99      2.71 o 
  -7   1  14       86.35       85.20      5.52 o 
  -6   1  14       47.93       46.18      2.88 o 
  -5   1  14        4.20        1.34      2.09 o 
  -4   1  14       11.25        7.45      1.41 o 
  -3   1  14      501.71      517.25      9.60 o 
  -2   1  14        1.36        0.26      1.20 o 
  -1   1  14     1696.65     1729.35     38.82 o 
   0   1  14       16.34       14.47      2.73 o 
   1   1  14       91.12       90.94      2.44 o 
   2   1  14      346.38      335.35      5.30 o 
   3   1  14      445.94      415.42      6.26 o 
   4   1  14        1.85        0.96      1.06 o 
  -7   2  14       10.51       13.82      2.86 o 
  -6   2  14      112.46      121.59      6.41 o 
  -5   2  14      159.09      175.37      7.46 o 
  -4   2  14      341.60      343.87      7.09 o 
  -3   2  14       46.62       37.64      2.49 o 
  -2   2  14       47.73       41.87      2.45 o 
  -1   2  14        4.18        1.94      2.11 o 
   0   2  14     1408.47     1355.32     18.11 o 
   1   2  14       28.47       29.25      1.70 o 
   2   2  14      138.48      130.00      3.00 o 
   3   2  14       83.07       69.02      2.42 o 
   4   2  14      179.95      177.22      3.78 o 
  -7   3  14      195.92      214.87      6.28 o 
  -6   3  14       45.53       38.87      2.84 o 
  -5   3  14       77.68       70.25      3.28 o 
  -4   3  14      111.38      103.32      3.44 o 
  -3   3  14        7.63       10.30      1.70 o 
  -2   3  14      634.56      626.18     11.34 o 
  -1   3  14       13.00       10.08      1.54 o 
   0   3  14        0.28        0.00      1.08 o 
   1   3  14      107.98       99.72      2.58 o 
   2   3  14      833.69      788.69     10.17 o 
   3   3  14      666.92      650.56      8.88 o 
   4   3  14       25.33       20.96      2.75 o 
  -6   4  14      143.27      138.65      4.76 o 
  -5   4  14        4.28        2.28      1.58 o 
  -4   4  14      688.47      698.94     10.11 o 
  -3   4  14      101.48       99.17      4.81 o 
  -2   4  14       92.11       89.83      3.41 o 
  -1   4  14       22.60       28.17      2.41 o 
   0   4  14       11.96        9.68      1.48 o 
   1   4  14        1.85        0.00      0.98 o 
   2   4  14       47.03       46.91      2.50 o 
   3   4  14      117.83      111.27      3.05 o 
   4   4  14      514.65      545.72     10.11 o 
  -6   5  14       25.51       27.03      2.48 o 
  -5   5  14      116.56      118.60      4.20 o 
  -4   5  14        6.94        9.51      1.51 o 
  -3   5  14      834.25      911.20     12.56 o 
  -2   5  14        3.24        2.96      1.96 o 
  -1   5  14       54.47       50.67      2.86 o 
   0   5  14        3.32        1.43      1.08 o 
   1   5  14        9.06        9.94      1.32 o 
   2   5  14        0.37        0.00      0.98 o 
   3   5  14      489.63      508.62      7.50 o 
   4   5  14        0.04        0.00      1.56 o 
  -6   6  14       15.14       17.67      2.19 o 
  -5   6  14        4.86        6.48      1.83 o 
  -4   6  14      916.90      987.46     13.67 o 
  -3   6  14       44.88       38.41      2.76 o 
  -2   6  14      133.30      129.30      4.21 o 
  -1   6  14      418.35      434.11      9.00 o 
   0   6  14      300.38      293.88      6.91 o 
   1   6  14       22.80       20.28      2.02 o 
   2   6  14       78.46       86.82      2.68 o 
   3   6  14       10.11       13.58      1.53 o 
   4   6  14      197.62      225.19      4.61 o 
  -6   7  14       78.88       85.04      4.00 o 
  -5   7  14        0.51        0.00      1.54 o 
  -4   7  14       47.48       48.65      3.05 o 
  -3   7  14      215.20      230.83      6.06 o 
  -2   7  14      187.98      179.78      5.25 o 
  -1   7  14      614.68      607.71     11.67 o 
   0   7  14        0.03        0.00      1.33 o 
   1   7  14      202.94      189.96      5.44 o 
   2   7  14      326.18      315.01      7.54 o 
   3   7  14      143.07      155.05      4.32 o 
  -5   8  14        7.75        6.22      1.90 o 
  -4   8  14       56.40       57.98      5.28 o 
  -3   8  14        5.21        2.54      1.56 o 
  -2   8  14       17.88       18.99      2.12 o 
  -1   8  14      102.01      100.15      4.01 o 
   0   8  14      905.96      914.38     16.42 o 
   1   8  14      184.40      189.24      5.60 o 
   2   8  14       53.74       56.16      3.31 o 
   3   8  14        7.56        5.02      2.71 o 
  -5   9  14       18.01       15.54      2.26 o 
  -4   9  14        8.70        7.42      1.32 o 
  -3   9  14      134.66      134.24      4.71 o 
  -2   9  14        5.72        3.58      1.66 o 
  -1   9  14      413.87      419.15      9.32 o 
   0   9  14        6.61        8.99      2.07 o 
   1   9  14       79.72       82.17      4.25 o 
   2   9  14        0.15        0.00      1.49 o 
  -4  10  14      120.70      118.48      3.81 o 
  -3  10  14       87.33       90.28      4.13 o 
  -2  10  14      229.96      233.87      6.49 o 
  -1  10  14        3.91        4.85      2.06 o 
   0  10  14      564.59      620.62     12.55 o 
   1  10  14        2.90        4.15      3.60 o 
   2  10  14        9.28        7.21      2.10 o 
  -3  11  14       49.15       55.29      3.57 o 
  -2  11  14      101.54      107.05      4.57 o 
  -1  11  14      204.89      225.49      6.81 o 
   0  11  14       14.19       16.26      2.35 o 
   1  11  14        0.65        0.00      3.21 o 
  -5   0  15      113.06      121.88      5.87 o 
  -3   0  15       67.18       68.80      4.57 o 
  -1   0  15     1517.33     1524.70     34.94 o 
   1   0  15       62.53       50.00      2.90 o 
   3   0  15       66.90       59.92      3.07 o 
  -6   1  15       65.38       68.05      4.97 o 
  -5   1  15      150.48      156.83      4.86 o 
  -4   1  15      325.58      327.32      6.97 o 
  -3   1  15        0.20        1.73      1.33 o 
  -2   1  15       30.85       35.04      4.18 o 
  -1   1  15       19.41       16.63      1.91 o 
   0   1  15     1707.13     1623.77     37.13 o 
   1   1  15       56.13       50.55      2.06 o 
   2   1  15       88.44       88.29      2.60 o 
   3   1  15       12.64       10.98      1.37 o 
   4   1  15       50.30       51.52      2.19 o 
  -6   2  15      157.37      156.93      7.41 o 
  -5   2  15      102.20       93.60      5.77 o 
  -4   2  15       25.40       25.69      2.10 o 
  -3   2  15       64.17       66.10      2.98 o 
  -2   2  15       25.61       23.50      2.02 o 
  -1   2  15      374.02      374.10      8.38 o 
   0   2  15      190.03      174.66      4.83 o 
   1   2  15        3.28        1.39      1.01 o 
   2   2  15       60.94       59.65      2.19 o 
   3   2  15      373.26      369.77      5.98 o 
   4   2  15       34.79       35.97      2.34 o 
  -6   3  15        0.73        1.90      1.66 o 
  -5   3  15        2.58        2.83      1.56 o 
  -4   3  15      549.33      584.98      8.79 o 
  -3   3  15      422.37      431.72      8.71 o 
  -2   3  15      134.88      140.67      4.29 o 
  -1   3  15        3.44        0.13      1.67 o 
   0   3  15      118.18      110.07      3.17 o 
   1   3  15        0.38        1.03      1.06 o 
   2   3  15       66.96       64.84      2.37 o 
   3   3  15       81.63       79.73      2.68 o 
   4   3  15       80.90       77.90      2.76 o 
  -6   4  15        0.90        0.00      1.54 o 
  -5   4  15       28.35       27.50      2.47 o 
  -4   4  15       51.38       56.60      2.56 o 
  -3   4  15      570.29      596.85     17.85 o 
  -2   4  15        8.61        7.39      1.49 o 
  -1   4  15      355.64      348.83      7.61 o 
   0   4  15        2.88        0.61      1.11 o 
   1   4  15       14.13       15.45      1.55 o 
   2   4  15       86.40       81.19      2.59 o 
   3   4  15      685.90      688.66      9.43 o 
  -6   5  15        3.17        3.98      1.77 o 
  -5   5  15        1.60        0.64      3.11 o 
  -4   5  15      757.93      812.40     11.64 o 
  -3   5  15        2.90        3.99      1.63 o 
  -2   5  15      139.50      131.73      4.29 o 
  -1   5  15       20.09       19.14      2.26 o 
   0   5  15       82.90       83.09      3.48 o 
   1   5  15        0.41        0.00      1.03 o 
   2   5  15       77.66       68.13      2.45 o 
   3   5  15       57.30       60.29      2.88 o 
  -5   6  15       95.11       91.37      3.91 o 
  -4   6  15       18.39       20.61      1.82 o 
  -3   6  15      353.07      368.16      8.04 o 
  -2   6  15        0.04        0.00      1.49 o 
  -1   6  15       92.23       95.30      3.88 o 
   0   6  15       12.25        7.63      1.68 o 
   1   6  15        1.43        0.00      1.39 o 
   2   6  15        0.00        0.00      1.45 o 
   3   6  15      300.68      301.09      5.44 o 
  -5   7  15        0.20        0.69      1.63 o 
  -4   7  15      169.86      169.52      5.16 o 
  -3   7  15        0.01        0.21      1.53 o 
  -2   7  15       23.02       22.16      2.29 o 
  -1   7  15        7.25        8.95      1.96 o 
   0   7  15      358.86      359.29      8.22 o 
   1   7  15       96.44       99.21      4.02 o 
   2   7  15       37.27       35.78      2.86 o 
   3   7  15       19.53       19.39      1.97 o 
  -5   8  15       21.87       20.55      2.78 o 
  -4   8  15       12.41       10.45      2.00 o 
  -3   8  15       61.55       65.55      4.27 o 
  -2   8  15       18.23       19.99      3.01 o 
  -1   8  15      375.32      402.61     11.13 o 
   0   8  15       20.13       18.00      2.31 o 
   1   8  15       35.53       36.45      3.80 o 
   2   8  15        3.23        1.12      1.76 o 
  -4   9  15       52.82       59.09      3.51 o 
  -3   9  15       46.33       48.60      3.18 o 
  -2   9  15       30.79       26.87      2.63 o 
  -1   9  15      117.79      118.37     10.59 o 
   0   9  15      600.83      624.18     12.61 o 
   1   9  15       51.83       53.85      3.93 o 
  -3  10  15        6.43        5.60      1.94 o 
  -2  10  15       77.45       81.09      4.08 o 
  -1  10  15      426.61      439.11     10.00 o 
   0  10  15        9.71       15.19      3.63 o 
   1  10  15      117.84      128.84      4.98 o 
  -6   0  16       40.56       46.92      4.37 o 
  -4   0  16      372.46      408.80     11.43 o 
  -2   0  16      219.19      208.28      7.90 o 
   0   0  16      698.60      671.81     17.99 o 
   2   0  16      108.10      110.15      6.21 o 
  -6   1  16        0.19        0.00      2.14 o 
  -5   1  16      120.90      142.58     12.48 o 
  -4   1  16       22.20       15.03      1.91 o 
  -3   1  16      131.52      135.52      4.52 o 
  -2   1  16       40.69       41.90      2.66 o 
  -1   1  16      908.90      880.52     15.29 o 
   0   1  16      258.74      252.89      6.20 o 
   1   1  16       17.90       17.55      1.40 o 
   2   1  16       26.07       19.95      1.54 o 
   3   1  16      176.83      171.11      4.34 o 
  -6   2  16       11.87       12.20      2.06 o 
  -5   2  16       62.74       66.64      3.34 o 
  -4   2  16      226.88      240.54      7.93 o 
  -3   2  16       25.97       26.10      3.43 o 
  -2   2  16        8.31        7.85      1.67 o 
  -1   2  16      198.39      184.85      5.21 o 
   0   2  16      236.88      233.49      5.94 o 
   1   2  16       13.16       12.47      1.25 o 
   2   2  16      258.78      242.78      4.55 o 
   3   2  16       50.22       52.83      2.49 o 
  -6   3  16       72.38       70.64      3.57 o 
  -5   3  16      194.88      174.56      5.19 o 
  -4   3  16      121.30      125.16      4.28 o 
  -3   3  16        1.70        0.00      1.40 o 
  -2   3  16      223.26      209.73      5.58 o 
  -1   3  16      514.51      511.41     10.09 o 
   0   3  16      224.66      215.21      5.69 o 
   1   3  16       55.72       52.05      2.35 o 
   2   3  16      151.94      139.85      4.79 o 
   3   3  16      599.88      595.33      8.58 o 
  -6   4  16        2.52        1.62      1.73 o 
  -5   4  16       83.01       85.60      3.81 o 
  -4   4  16      372.16      400.22      8.54 o 
  -3   4  16        1.73        0.86      1.59 o 
  -2   4  16      159.09      155.30      4.73 o 
  -1   4  16        9.24        6.41      1.85 o 
   0   4  16      263.31      269.87      6.65 o 
   1   4  16        3.77        1.17      1.16 o 
   2   4  16       84.63       76.38      2.67 o 
   3   4  16        6.88        6.60      1.68 o 
  -5   5  16       87.25       83.46      5.99 o 
  -4   5  16        4.31        4.44      2.41 o 
  -3   5  16      215.07      231.49      6.06 o 
  -2   5  16       49.76       47.06      3.06 o 
  -1   5  16      335.46      337.96      7.73 o 
   0   5  16        7.48        3.62      1.68 o 
   1   5  16       31.52       28.22      2.52 o 
   2   5  16       11.59        7.85      1.59 o 
   3   5  16      187.78      185.21      4.13 o 
  -5   6  16        6.49        4.09      1.85 o 
  -4   6  16      335.61      375.49      8.36 o 
  -3   6  16        8.19       12.49      2.00 o 
  -2   6  16      112.34      117.19      4.28 o 
  -1   6  16      142.28      132.80      4.68 o 
   0   6  16       60.99       58.07      3.37 o 
   1   6  16      182.04      180.19      5.36 o 
   2   6  16       14.41       17.25      4.87 o 
  -5   7  16       36.73       43.64      4.92 o 
  -4   7  16       53.55       55.90      3.34 o 
  -3   7  16       20.73       19.86      2.26 o 
  -2   7  16      102.95       99.08      4.50 o 
  -1   7  16      236.40      255.06      8.23 o 
   0   7  16       16.79       15.21      2.11 o 
   1   7  16       16.08        8.44      2.04 o 
   2   7  16       23.89       20.73      2.37 o 
  -4   8  16      135.38      141.05      4.97 o 
  -3   8  16       35.10       37.64      2.93 o 
  -2   8  16       27.85       25.63      2.58 o 
  -1   8  16      174.29      192.58     10.79 o 
   0   8  16      170.04      179.86      5.73 o 
   1   8  16       22.32       19.52      2.43 o 
  -3   9  16        0.85        1.03      1.72 o 
  -2   9  16        4.42        2.80      1.74 o 
  -1   9  16      247.96      268.44      7.37 o 
   0   9  16        4.53        2.07      2.29 o 
  -1  10  16        0.97        0.17      1.86 o 
  -5   0  17       24.93       19.44      3.08 o 
  -1   0  17      171.55      169.55      7.56 o 
   1   0  17      816.48      790.66     21.67 o 
   3   0  17      369.55      386.87      8.76 o 
  -5   1  17        0.45       11.88      3.13 o 
  -4   1  17       40.28       48.28      2.97 o 
  -3   1  17        0.59        0.00      2.58 o 
  -2   1  17        2.13        2.21      1.63 o 
  -1   1  17      117.53      112.17      4.02 o 
   0   1  17      169.84      170.64      5.02 o 
   1   1  17       23.62       19.95      1.81 o 
   2   1  17      598.98      572.07      8.23 o 
   3   1  17        5.02        3.02      1.36 o 
  -5   2  17      225.68      224.88      7.61 o 
  -4   2  17       17.93       23.16      2.28 o 
  -3   2  17      128.16      135.80      4.52 o 
  -2   2  17       55.31       58.80      3.10 o 
  -1   2  17      497.37      491.32     14.66 o 
   0   2  17       85.26       86.53      3.62 o 
   1   2  17       23.79       22.64      2.44 o 
   2   2  17        0.18        0.00      1.36 o 
   3   2  17      274.04      286.20      5.29 o 
  -5   3  17       73.39       86.89      6.01 o 
  -4   3  17      600.72      665.03     12.36 o 
  -3   3  17        0.01        0.00      1.48 o 
  -2   3  17      625.81      611.88     11.67 o 
  -1   3  17      119.38      112.43      4.17 o 
   0   3  17       99.43      100.74      3.96 o 
   1   3  17        2.44        0.25      1.22 o 
   2   3  17      125.57      132.75      3.42 o 
  -5   4  17       98.04       98.97      6.41 o 
  -4   4  17        1.55        0.76      2.83 o 
  -3   4  17      186.01      195.37      5.69 o 
  -2   4  17       20.21       17.14      2.06 o 
  -1   4  17      618.30      598.88     11.65 o 
   0   4  17        7.91        8.56      1.85 o 
   1   4  17      127.80      122.44      3.59 o 
   2   4  17        7.04        3.72      1.76 o 
  -5   5  17        2.55        0.00      2.73 o 
  -4   5  17      126.68      145.05      4.87 o 
  -3   5  17        0.72        0.51      1.63 o 
  -2   5  17      141.91      146.44      4.77 o 
  -1   5  17       33.82       27.97      2.64 o 
   0   5  17      104.41      102.85      4.04 o 
   1   5  17        2.09        0.00      1.48 o 
   2   5  17       37.97       32.69      2.23 o 
  -4   6  17        0.74        1.79      1.75 o 
  -3   6  17       45.06       48.68      3.19 o 
  -2   6  17       87.80       89.16      3.87 o 
  -1   6  17      410.13      428.19      9.41 o 
   0   6  17        8.07        3.94      2.88 o 
   1   6  17        5.45        4.07      1.76 o 
   2   6  17        0.49        0.00      1.53 o 
  -4   7  17       99.97      109.08      4.39 o 
  -3   7  17        1.56        0.00      1.50 o 
  -2   7  17       75.28       87.00      4.07 o 
  -1   7  17      259.94      270.72      7.17 o 
   0   7  17       69.93       78.90      3.88 o 
   1   7  17       18.86       15.36      2.19 o 
  -3   8  17        3.20        3.94      1.85 o 
  -2   8  17       13.34       14.02      2.33 o 
  -1   8  17      189.07      206.14      6.30 o 
   0   8  17        0.60        1.55      1.76 o 
  -4   0  18        9.50        7.31      2.63 o 
  -2   0  18        8.54        0.15      2.44 o 
   0   0  18        1.67        0.00      2.19 o 
   2   0  18      784.55      830.76     15.42 o 
  -5   1  18      134.39      136.75      7.16 o 
  -4   1  18        0.21        0.00      1.68 o 
  -3   1  18       10.67        7.53      1.84 o 
  -2   1  18        7.37        5.36      1.84 o 
  -1   1  18       78.04       74.28      3.44 o 
   0   1  18       34.92       28.51      2.42 o 
   1   1  18      115.80      124.27      3.70 o 
   2   1  18       36.27       31.12      3.43 o 
  -5   2  18        1.51        2.14      3.03 o 
  -4   2  18      141.27      162.03      5.03 o 
  -3   2  18       27.94       27.94      2.39 o 
  -2   2  18      174.63      162.15      7.46 o 
  -1   2  18       55.40       48.42      3.26 o 
   0   2  18       34.48       34.74      2.68 o 
   1   2  18        5.59        2.55      1.53 o 
   2   2  18      290.78      284.54      5.26 o 
  -5   3  18      140.09      160.26      8.30 o 
  -4   3  18      132.80      140.87      5.34 o 
  -3   3  18        6.50        8.26      1.91 o 
  -2   3  18       18.77       18.31      2.19 o 
  -1   3  18      555.52      565.43     11.20 o 
   0   3  18       44.77       42.56      5.10 o 
   1   3  18        1.23        0.00      1.28 o 
   2   3  18       14.59        9.78      1.56 o 
  -4   4  18       52.62       60.96      3.52 o 
  -3   4  18       15.83       16.17      2.11 o 
  -2   4  18      191.76      215.09      6.96 o 
  -1   4  18       32.45       29.38      2.81 o 
   0   4  18       92.84       88.75      3.81 o 
   1   4  18       12.81       11.24      1.68 o 
  -4   5  18        0.17        0.00      1.68 o 
  -3   5  18       30.56       29.47      3.28 o 
  -2   5  18       44.64       48.76      3.25 o 
  -1   5  18      538.33      534.23     14.89 o 
   0   5  18        9.85        7.36      1.96 o 
   1   5  18        0.53        0.00      2.16 o 
  -3   6  18       37.36       40.80      3.06 o 
  -2   6  18      193.73      205.83      6.12 o 
  -1   6  18      107.46      108.30      4.49 o 
   0   6  18        8.28        6.17      2.56 o 
  -3   7  18        0.50        0.00      1.55 o 
  -2   7  18       22.95       20.98      2.61 o 
  -1   7  18      139.04      140.28      5.09 o 
   0   7  18        0.36        0.00      1.66 o 
  -3   0  19       48.43       37.18      4.08 o 
   1   0  19      229.52      225.63      8.40 o 
  -4   1  19       33.49       42.66      3.02 o 
  -3   1  19       47.05       50.24      3.09 o 
  -2   1  19       73.93       77.49      3.72 o 
  -1   1  19       12.08        6.56      1.91 o 
   0   1  19       16.09       11.68      2.49 o 
   1   1  19        1.46        1.51      1.35 o 
  -4   2  19        2.49        3.64      1.86 o 
  -3   2  19       38.09       35.55      2.99 o 
  -2   2  19        7.39        6.03      1.94 o 
  -1   2  19       76.42       68.20      5.47 o 
   0   2  19        4.42        2.91      1.65 o 
   1   2  19        6.18        5.05      1.73 o 
  -4   3  19       87.92       90.37      4.06 o 
  -3   3  19        7.89        5.62      1.88 o 
  -2   3  19      212.47      199.42      5.76 o 
  -1   3  19       20.88       22.33      2.48 o 
   0   3  19       11.68        8.70      1.99 o 
   1   3  19       24.96       21.95      2.01 o 
  -3   4  19       49.16       45.07      3.83 o 
  -2   4  19        0.38        1.31      2.56 o 
  -1   4  19      359.75      380.35      8.81 o 
   0   4  19       36.32       38.69      2.86 o 
  -3   5  19        1.32        1.42      1.84 o 
  -2   5  19      333.98      363.24      8.68 o 
  -1   5  19        3.44        2.97      2.15 o 
   0   5  19       23.94       25.06      2.48 o 
  -2   0  20       52.18       48.71      4.57 o 
   0   0  20        2.77        0.00      2.04 o 
  -2   1  20       17.64        7.44      2.14 o 
  -1   1  20       26.24       13.92      8.33 o 
  -3   2  20       42.79       43.59      3.25 o 
  -2   2  20      131.41      132.37      4.90 o 
  -1   2  20       17.44        6.86      3.38 o 
  -2   3  20       88.14       96.10      4.42 o 
  -1   3  20      215.33      237.35      6.67 o 
                                                 
